# Supplementary material for: Benchmarking of Whole Exome Sequencing and Ad Hoc Designed Panels for Genetic Testing of Hereditary Cancer
Source: Sci Rep. 2017 Jan 4;7:37984. doi: 10.1038/srep37984 (PMC5209723; doi:10.1038/srep37984)
Supplement: Supplementary Table S7 [file srep37984-s2.xls]

## Sheet: Exome_geMODERATE_variants
Table S7. List of variants detected only by WES. These variants have a high or moderate predicted impact in protein coding transcripts and have a maximum population frequency of 1% (ExAC). Each variant appears once for each protein coding transcript where it has a moderate or high effect.
Chromosome	Position	Reference	Alternative	Gene	Transcript	cDNA	Protein	Predicted_effect	Predicted_impact
1	878148	G	C	SAMD11	NM_152486.2	c.1274G>C	p.Arg425Pro	missense_variant	MODERATE
1	878331	C	T	SAMD11	NM_152486.2	c.1457C>T	p.Pro486Leu	missense_variant	MODERATE
1	878744	G	C	SAMD11	NM_152486.2	c.1676G>C	p.Gly559Ala	missense_variant	MODERATE
1	896897	C	T	KLHL17	NM_198317.2	c.332C>T	p.Ala111Val	missense_variant	MODERATE
1	899727	A	C	KLHL17	NM_198317.2	c.1519-2A>C	p.?	splice_acceptor_variant+intron_variant	HIGH
1	906300	G	A	PLEKHN1	NM_001160184.1	c.526G>A	p.Ala176Thr	missense_variant	MODERATE
1	906300	G	A	PLEKHN1	NM_032129.2	c.526G>A	p.Ala176Thr	missense_variant	MODERATE
1	907754	A	G	PLEKHN1	NM_001160184.1	c.988A>G	p.Arg330Gly	missense_variant	MODERATE
1	907754	A	G	PLEKHN1	NM_032129.2	c.952A>G	p.Arg318Gly	missense_variant	MODERATE
1	907758	A	G	PLEKHN1	NM_001160184.1	c.992A>G	p.Glu331Gly	missense_variant	MODERATE
1	907758	A	G	PLEKHN1	NM_032129.2	c.956A>G	p.Glu319Gly	missense_variant	MODERATE
1	934797	T	G	HES4	NM_021170.3	c.386A>C	p.Asp129Ala	missense_variant	MODERATE
1	934801	C	T	HES4	NM_021170.3	c.382G>A	p.Ala128Thr	missense_variant	MODERATE
1	976598	C	T	AGRN	NM_198576.3	c.773C>T	p.Thr258Ile	missense_variant	MODERATE
1	984971	G	A	AGRN	NM_198576.3	c.4540G>A	p.Ala1514Thr	missense_variant	MODERATE
1	985705	C	G	AGRN	NM_198576.3	c.4972C>G	p.Leu1658Val	missense_variant	MODERATE
1	986732	G	A	AGRN	NM_198576.3	c.5353G>A	p.Asp1785Asn	missense_variant	MODERATE
1	1022530	C	G	C1orf159	NM_017891.4	c.299G>C	p.Arg100Pro	missense_variant	MODERATE
1	1022932	C	T	C1orf159	NM_017891.4	c.194G>A	p.Arg65His	missense_variant	MODERATE
1	1025751	C	T	C1orf159	NM_017891.4	c.130G>A	p.Ala44Thr	missense_variant	MODERATE
1	1141774	C	G	TNFRSF18	NM_148901.1	c.178G>C	p.Asp60His	missense_variant	MODERATE
1	1141774	C	G	TNFRSF18	NM_148902.1	c.178G>C	p.Asp60His	missense_variant	MODERATE
1	1222195	G	T	SCNN1D	NM_001130413.3	c.959G>T	p.Arg320Met	missense_variant	MODERATE
1	1238583	G	A	ACAP3	NM_030649.2	c.184C>T	p.Arg62Cys	missense_variant	MODERATE
1	1246256	CGGCTCTGGGTCACAGGTGGCTCTGGGTCACAGGT	CGGCTCTGGGTCACAGGT	PUSL1	NM_153339.1	c.700-15_701delGGCTCTGGGTCACAGGT	p.Val234fs	frameshift_variant+splice_acceptor_variant+splice_region_variant+splice_region_variant+intron_variant	HIGH
1	1246373	G	A	PUSL1	NM_153339.1	c.784G>A	p.Asp262Asn	missense_variant	MODERATE
1	1248283	G	A	CPSF3L	NM_001256456.1	c.1196C>T	p.Ala399Val	missense_variant	MODERATE
1	1248283	G	A	CPSF3L	NM_001256460.1	c.1178C>T	p.Ala393Val	missense_variant	MODERATE
1	1248283	G	A	CPSF3L	NM_001256462.1	c.884C>T	p.Ala295Val	missense_variant	MODERATE
1	1248283	G	A	CPSF3L	NM_001256463.1	c.875C>T	p.Ala292Val	missense_variant	MODERATE
1	1269503	C	G	TAS1R3	NM_152228.1	c.2218C>G	p.Leu740Val	missense_variant	MODERATE
1	1310133	G	A	AURKAIP1	NM_001127229.1	c.4C>T	p.Leu2Phe	missense_variant	MODERATE
1	1310133	G	A	AURKAIP1	NM_001127230.1	c.4C>T	p.Leu2Phe	missense_variant	MODERATE
1	1310133	G	A	AURKAIP1	NM_017900.2	c.4C>T	p.Leu2Phe	missense_variant	MODERATE
1	1334051	CCTAGA	C	CCNL2	NM_001039577.3	c.289-5_289-1delTCTAG	p.?	splice_acceptor_variant+splice_region_variant+intron_variant	HIGH
1	1334051	CCTAGA	C	CCNL2	NM_030937.4	c.289-5_289-1delTCTAG	p.?	splice_acceptor_variant+splice_region_variant+intron_variant	HIGH
1	1334412	A	G	CCNL2	NM_001039577.3	c.275T>C	p.Leu92Pro	missense_variant	MODERATE
1	1334412	A	G	CCNL2	NM_030937.4	c.275T>C	p.Leu92Pro	missense_variant	MODERATE
1	1398032	C	G	ATAD3C	NM_001039211.2	c.1033C>G	p.Arg345Gly	missense_variant	MODERATE
1	1421581	G	C	ATAD3B	NM_031921.4	c.1055G>C	p.Gly352Ala	missense_variant	MODERATE
1	1423275	T	G	ATAD3B	NM_031921.4	c.1247T>G	p.Phe416Cys	missense_variant	MODERATE
1	1551919	C	T	MIB2	NM_001170686.1	c.206C>T	p.Ser69Phe	missense_variant	MODERATE
1	1551919	C	T	MIB2	NM_001170687.1	c.206C>T	p.Ser69Phe	missense_variant	MODERATE
1	1551919	C	T	MIB2	NM_001170688.1	c.206C>T	p.Ser69Phe	missense_variant	MODERATE
1	1551919	C	T	MIB2	NM_080875.2	c.35C>T	p.Ser12Phe	missense_variant	MODERATE
1	1562268	C	T	MIB2	NM_001170686.1	c.1462C>T	p.Arg488Cys	missense_variant	MODERATE
1	1562268	C	T	MIB2	NM_001170687.1	c.1432C>T	p.Arg478Cys	missense_variant	MODERATE
1	1562268	C	T	MIB2	NM_001170688.1	c.1279C>T	p.Arg427Cys	missense_variant	MODERATE
1	1562268	C	T	MIB2	NM_001170689.1	c.934C>T	p.Arg312Cys	missense_variant	MODERATE
1	1562268	C	T	MIB2	NM_080875.2	c.1303C>T	p.Arg435Cys	missense_variant	MODERATE
1	1635061	C	A	CDK11A	NM_033486.1	c.1914G>T	p.Glu638Asp	missense_variant+splice_region_variant	MODERATE
1	1635061	C	A	CDK11A	NM_033488.1	c.1884G>T	p.Glu628Asp	missense_variant+splice_region_variant	MODERATE
1	1635061	C	A	CDK11A	NM_033489.1	c.1812G>T	p.Glu604Asp	missense_variant+splice_region_variant	MODERATE
1	1635061	C	A	CDK11A	NM_033492.1	c.1911G>T	p.Glu637Asp	missense_variant+splice_region_variant	MODERATE
1	1684346	GCCC	GCCCCCC	NADK	NM_001198993.1	c.1334_1335insGGG	p.Glu445dup	inframe_insertion	MODERATE
1	1684346	GCCC	GCCCCCC	NADK	NM_001198994.1	c.1769_1770insGGG	p.Glu590dup	inframe_insertion	MODERATE
1	1684346	GCCC	GCCCCCC	NADK	NM_001198995.1	c.1238_1239insGGG	p.Glu413dup	inframe_insertion	MODERATE
1	1684346	GCCC	GCCCCCC	NADK	NM_023018.4	c.1334_1335insGGG	p.Glu445dup	inframe_insertion	MODERATE
1	1684347	CCCTCCTCCTCCTCCTCCTCCTCCTCCTC	CCCTCCTCCTCCTCCTCCTCCTCCTCCTCCTC	NADK	NM_001198993.1	c.1308_1309insGAG	p.Phe436dup	inframe_insertion	MODERATE
1	1684347	CCCTCCTCCTCCTCCTCCTCCTCCTCCTC	CCCTCCTCCTCCTCCTCCTCCTCCTCCTCCTC	NADK	NM_001198994.1	c.1743_1744insGAG	p.Phe581dup	inframe_insertion	MODERATE
1	1684347	CCCTCCTCCTCCTCCTCCTCCTCCTCCTC	CCCTCCTCCTCCTCCTCCTCCTCCTCCTCCTC	NADK	NM_001198995.1	c.1212_1213insGAG	p.Phe404dup	inframe_insertion	MODERATE
1	1684347	CCCTCCTCCTCCTCCTCCTCCTCCTCCTC	CCCTCCTCCTCCTCCTCCTCCTCCTCCTCCTC	NADK	NM_023018.4	c.1308_1309insGAG	p.Phe436dup	inframe_insertion	MODERATE
1	1684352	CTC	CTCATC	NADK	NM_001198993.1	c.1329_1330insGAT	p.Glu443dup	inframe_insertion	MODERATE
1	1684352	CTC	CTCATC	NADK	NM_001198994.1	c.1764_1765insGAT	p.Glu588dup	inframe_insertion	MODERATE
1	1684352	CTC	CTCATC	NADK	NM_001198995.1	c.1233_1234insGAT	p.Glu411dup	inframe_insertion	MODERATE
1	1684352	CTC	CTCATC	NADK	NM_023018.4	c.1329_1330insGAT	p.Glu443dup	inframe_insertion	MODERATE
1	1684353	TCC	TCCCCC	NADK	NM_001198993.1	c.1328_1329insGGG	p.Glu443dup	inframe_insertion	MODERATE
1	1684353	TCC	TCCCCC	NADK	NM_001198994.1	c.1763_1764insGGG	p.Glu588dup	inframe_insertion	MODERATE
1	1684353	TCC	TCCCCC	NADK	NM_001198995.1	c.1232_1233insGGG	p.Glu411dup	inframe_insertion	MODERATE
1	1684353	TCC	TCCCCC	NADK	NM_023018.4	c.1328_1329insGGG	p.Glu443dup	inframe_insertion	MODERATE
1	1684354	CCT	CCTACT	NADK	NM_001198993.1	c.1327_1328insAGT	p.Glu443dup	stop_gained+inframe_insertion	HIGH
1	1684354	CCT	CCTACT	NADK	NM_001198994.1	c.1762_1763insAGT	p.Glu588dup	stop_gained+inframe_insertion	HIGH
1	1684354	CCT	CCTACT	NADK	NM_001198995.1	c.1231_1232insAGT	p.Glu411dup	stop_gained+inframe_insertion	HIGH
1	1684354	CCT	CCTACT	NADK	NM_023018.4	c.1327_1328insAGT	p.Glu443dup	stop_gained+inframe_insertion	HIGH
1	1684361	CTC	CTCTTC	NADK	NM_001198993.1	c.1320_1321insGAA	p.Glu440dup	inframe_insertion	MODERATE
1	1684361	CTC	CTCTTC	NADK	NM_001198994.1	c.1755_1756insGAA	p.Glu585dup	inframe_insertion	MODERATE
1	1684361	CTC	CTCTTC	NADK	NM_001198995.1	c.1224_1225insGAA	p.Glu408dup	inframe_insertion	MODERATE
1	1684361	CTC	CTCTTC	NADK	NM_023018.4	c.1320_1321insGAA	p.Glu440dup	inframe_insertion	MODERATE
1	1684362	TCC	TCCGCC	NADK	NM_001198993.1	c.1319_1320insGGC	p.Glu440dup	inframe_insertion	MODERATE
1	1684362	TCC	TCCACC	NADK	NM_001198993.1	c.1319_1320insGGT	p.Glu440dup	inframe_insertion	MODERATE
1	1684362	TCC	TCCGCC	NADK	NM_001198994.1	c.1754_1755insGGC	p.Glu585dup	inframe_insertion	MODERATE
1	1684362	TCC	TCCACC	NADK	NM_001198994.1	c.1754_1755insGGT	p.Glu585dup	inframe_insertion	MODERATE
1	1684362	TCC	TCCGCC	NADK	NM_001198995.1	c.1223_1224insGGC	p.Glu408dup	inframe_insertion	MODERATE
1	1684362	TCC	TCCACC	NADK	NM_001198995.1	c.1223_1224insGGT	p.Glu408dup	inframe_insertion	MODERATE
1	1684362	TCC	TCCGCC	NADK	NM_023018.4	c.1319_1320insGGC	p.Glu440dup	inframe_insertion	MODERATE
1	1684362	TCC	TCCACC	NADK	NM_023018.4	c.1319_1320insGGT	p.Glu440dup	inframe_insertion	MODERATE
1	1684363	CCT	CCTACT	NADK	NM_001198993.1	c.1318_1319insAGT	p.Glu440dup	stop_gained+inframe_insertion	HIGH
1	1684363	CCT	CCTACT	NADK	NM_001198994.1	c.1753_1754insAGT	p.Glu585dup	stop_gained+inframe_insertion	HIGH
1	1684363	CCT	CCTACT	NADK	NM_001198995.1	c.1222_1223insAGT	p.Glu408dup	stop_gained+inframe_insertion	HIGH
1	1684363	CCT	CCTACT	NADK	NM_023018.4	c.1318_1319insAGT	p.Glu440dup	stop_gained+inframe_insertion	HIGH
1	1684365	TCC	TCCACC	NADK	NM_001198993.1	c.1316_1317insGGT	p.Glu439dup	inframe_insertion	MODERATE
1	1684365	TCC	TCCACC	NADK	NM_001198994.1	c.1751_1752insGGT	p.Glu584dup	inframe_insertion	MODERATE
1	1684365	TCC	TCCACC	NADK	NM_001198995.1	c.1220_1221insGGT	p.Glu407dup	inframe_insertion	MODERATE
1	1684365	TCC	TCCACC	NADK	NM_023018.4	c.1316_1317insGGT	p.Glu439dup	inframe_insertion	MODERATE
1	1684368	TCC	TCCCCC	NADK	NM_001198993.1	c.1313_1314insGGG	p.Glu438dup	inframe_insertion	MODERATE
1	1684368	TCC	TCCGCC	NADK	NM_001198993.1	c.1313_1314insGGC	p.Glu438dup	inframe_insertion	MODERATE
1	1684368	TCC	TCCCCC	NADK	NM_001198993.1	c.1313_1314insGGG	p.Glu438dup	inframe_insertion	MODERATE
1	1684368	TCC	TCCCCC	NADK	NM_001198994.1	c.1748_1749insGGG	p.Glu583dup	inframe_insertion	MODERATE
1	1684368	TCC	TCCGCC	NADK	NM_001198994.1	c.1748_1749insGGC	p.Glu583dup	inframe_insertion	MODERATE
1	1684368	TCC	TCCCCC	NADK	NM_001198994.1	c.1748_1749insGGG	p.Glu583dup	inframe_insertion	MODERATE
1	1684368	TCC	TCCCCC	NADK	NM_001198995.1	c.1217_1218insGGG	p.Glu406dup	inframe_insertion	MODERATE
1	1684368	TCC	TCCGCC	NADK	NM_001198995.1	c.1217_1218insGGC	p.Glu406dup	inframe_insertion	MODERATE
1	1684368	TCC	TCCCCC	NADK	NM_001198995.1	c.1217_1218insGGG	p.Glu406dup	inframe_insertion	MODERATE
1	1684368	TCC	TCCCCC	NADK	NM_023018.4	c.1313_1314insGGG	p.Glu438dup	inframe_insertion	MODERATE
1	1684368	TCC	TCCGCC	NADK	NM_023018.4	c.1313_1314insGGC	p.Glu438dup	inframe_insertion	MODERATE
1	1684368	TCC	TCCCCC	NADK	NM_023018.4	c.1313_1314insGGG	p.Glu438dup	inframe_insertion	MODERATE
1	1684370	CTC	CTCTTC	NADK	NM_001198993.1	c.1311_1312insGAA	p.Glu437dup	inframe_insertion	MODERATE
1	1684370	CTC	CTCTTC	NADK	NM_001198994.1	c.1746_1747insGAA	p.Glu582dup	inframe_insertion	MODERATE
1	1684370	CTC	CTCTTC	NADK	NM_001198995.1	c.1215_1216insGAA	p.Glu405dup	inframe_insertion	MODERATE
1	1684370	CTC	CTCTTC	NADK	NM_023018.4	c.1311_1312insGAA	p.Glu437dup	inframe_insertion	MODERATE
1	1684372	CCT	CCTACT	NADK	NM_001198993.1	c.1309_1310insAGT	p.Glu437dup	stop_gained+inframe_insertion	HIGH
1	1684372	CCT	CCTACT	NADK	NM_001198994.1	c.1744_1745insAGT	p.Glu582dup	stop_gained+inframe_insertion	HIGH
1	1684372	CCT	CCTACT	NADK	NM_001198995.1	c.1213_1214insAGT	p.Glu405dup	stop_gained+inframe_insertion	HIGH
1	1684372	CCT	CCTACT	NADK	NM_023018.4	c.1309_1310insAGT	p.Glu437dup	stop_gained+inframe_insertion	HIGH
1	1891441	C	T	C1orf222	NM_001080484.1	c.478G>A	p.Gly160Arg	missense_variant	MODERATE
1	2234791	C	T	SKI	NM_003036.3	c.1163C>T	p.Ala388Val	missense_variant	MODERATE
1	2340225	G	T	PEX10	NM_002617.3	c.266C>A	p.Ser89*	stop_gained	HIGH
1	2340225	G	T	PEX10	NM_153818.1	c.266C>A	p.Ser89*	stop_gained	HIGH
1	2411659	G	A	PLCH2	NM_014638.2	c.553G>A	p.Gly185Arg	missense_variant	MODERATE
1	2435531	C	A	PLCH2	NM_014638.2	c.3130C>A	p.Pro1044Thr	missense_variant	MODERATE
1	2436489	T	G	PLCH2	NM_014638.2	c.4088T>G	p.Leu1363Arg	missense_variant	MODERATE
1	2457985	GT	G	PANK4	NM_018216.1	c.41delA	p.Asp14fs	frameshift_variant	HIGH
1	2491306	G	A	TNFRSF14	NM_003820.2	c.349G>A	p.Ala117Thr	missense_variant	MODERATE
1	2535648	C	G	MMEL1	NM_033467.3	c.862G>C	p.Asp288His	missense_variant	MODERATE
1	2572985	C	T	TTC34	NM_001242672.1	c.1523G>A	p.Arg508Gln	missense_variant	MODERATE
1	2938407	CAGAAGAAG	CAGAAG	ACTRT2	NM_080431.4	c.163_165delAAG	p.Lys55del	inframe_deletion	MODERATE
1	2938413	AAGTA	AA	ACTRT2	NM_080431.4	c.165_167delGTA	p.Lys55_Tyr56delinsAsn	disruptive_inframe_deletion	MODERATE
1	2938887	G	A	ACTRT2	NM_080431.4	c.637G>A	p.Val213Met	missense_variant	MODERATE
1	3329042	G	A	PRDM16	NM_022114.3	c.2281G>A	p.Ala761Thr	missense_variant	MODERATE
1	3329042	G	A	PRDM16	NM_199454.2	c.2281G>A	p.Ala761Thr	missense_variant	MODERATE
1	3329213	G	A	PRDM16	NM_022114.3	c.2452G>A	p.Gly818Ser	missense_variant	MODERATE
1	3329213	G	A	PRDM16	NM_199454.2	c.2452G>A	p.Gly818Ser	missense_variant	MODERATE
1	3411019	A	G	MEGF6	NM_001409.3	c.4045T>C	p.Ser1349Pro	missense_variant	MODERATE
1	3412522	G	A	MEGF6	NM_001409.3	c.3803C>T	p.Ala1268Val	missense_variant	MODERATE
1	3413639	G	A	MEGF6	NM_001409.3	c.3526C>T	p.Gln1176*	stop_gained	HIGH
1	3427413	G	C	MEGF6	NM_001409.3	c.1168C>G	p.Pro390Ala	missense_variant	MODERATE
1	3440753	G	A	MEGF6	NM_001409.3	c.539C>T	p.Pro180Leu	missense_variant	MODERATE
1	3683159	A	C	CCDC27	NM_152492.2	c.1513A>C	p.Asn505His	missense_variant	MODERATE
1	3691997	AGTCAGCCTAGGGGCTGTGTC	AGTC	SMIM1	NM_001288583.1	c.64_80delAGCCTAGGGGCTGTGTC	p.Ser22fs	frameshift_variant	HIGH
1	4771980	C	T	AJAP1	NM_001042478.1	c.50C>T	p.Pro17Leu	missense_variant	MODERATE
1	4771980	C	T	AJAP1	NM_018836.3	c.50C>T	p.Pro17Leu	missense_variant	MODERATE
1	4772034	C	T	AJAP1	NM_001042478.1	c.104C>T	p.Ala35Val	missense_variant	MODERATE
1	4772034	C	T	AJAP1	NM_018836.3	c.104C>T	p.Ala35Val	missense_variant	MODERATE
1	5926503	G	A	NPHP4	NM_015102.3	c.3574C>T	p.Arg1192Trp	missense_variant	MODERATE
1	5927169	G	A	NPHP4	NM_015102.3	c.3479C>T	p.Pro1160Leu	missense_variant	MODERATE
1	5934587	C	T	NPHP4	NM_015102.3	c.3175G>A	p.Ala1059Thr	missense_variant	MODERATE
1	5965455	C	T	NPHP4	NM_015102.3	c.1852G>A	p.Glu618Lys	missense_variant	MODERATE
1	5965824	G	C	NPHP4	NM_015102.3	c.1631C>G	p.Ala544Gly	missense_variant	MODERATE
1	6181605	C	A	CHD5	NM_015557.2	c.4728G>T	p.Met1576Ile	missense_variant	MODERATE
1	6295019	A	T	ICMT	NM_012405.3	c.211T>A	p.Cys71Ser	missense_variant	MODERATE
1	6310585	T	C	GPR153	NM_207370.2	c.1079A>G	p.Lys360Arg	missense_variant	MODERATE
1	6529182	TTCCTCCTCCTCCTCCTCCTCCTCCTC	TTCCTCCTCCTCCTCCTCCTCCTC	PLEKHG5	NM_001042663.1	c.2311_2313delGAG	p.Glu771del	inframe_deletion	MODERATE
1	6529182	TTCCTCCTCCTCCTCCTCCTCCTCCTC	TTCCTCCTCCTCCTCCTCCTC	PLEKHG5	NM_001042663.1	c.2311_2316delGAGGAG	p.Glu771_Glu772del	inframe_deletion	MODERATE
1	6529182	TTCCTCCTCCTCCTCCTCCTCCTCCTC	TTCCTCCTCCTCCTCCTCCTCCTC	PLEKHG5	NM_001042663.1	c.2311_2313delGAG	p.Glu771del	inframe_deletion	MODERATE
1	6529182	TTCCTCCTCCTCCTCCTCCTCCTCCTC	TTCCTCCTCCTCCTCCTCCTCCTC	PLEKHG5	NM_001042664.1	c.2143_2145delGAG	p.Glu715del	inframe_deletion	MODERATE
1	6529182	TTCCTCCTCCTCCTCCTCCTCCTCCTC	TTCCTCCTCCTCCTCCTCCTC	PLEKHG5	NM_001042664.1	c.2143_2148delGAGGAG	p.Glu715_Glu716del	inframe_deletion	MODERATE
1	6529182	TTCCTCCTCCTCCTCCTCCTCCTCCTC	TTCCTCCTCCTCCTCCTCCTCCTC	PLEKHG5	NM_001042664.1	c.2143_2145delGAG	p.Glu715del	inframe_deletion	MODERATE
1	6529182	TTCCTCCTCCTCCTCCTCCTCCTCCTC	TTCCTCCTCCTCCTCCTCCTCCTC	PLEKHG5	NM_001042665.1	c.2143_2145delGAG	p.Glu715del	inframe_deletion	MODERATE
1	6529182	TTCCTCCTCCTCCTCCTCCTCCTCCTC	TTCCTCCTCCTCCTCCTCCTC	PLEKHG5	NM_001042665.1	c.2143_2148delGAGGAG	p.Glu715_Glu716del	inframe_deletion	MODERATE
1	6529182	TTCCTCCTCCTCCTCCTCCTCCTCCTC	TTCCTCCTCCTCCTCCTCCTCCTC	PLEKHG5	NM_001042665.1	c.2143_2145delGAG	p.Glu715del	inframe_deletion	MODERATE
1	6529182	TTCCTCCTCCTCCTCCTCCTCCTCCTC	TTCCTCCTCCTCCTCCTCCTCCTC	PLEKHG5	NM_001265592.1	c.2380_2382delGAG	p.Glu794del	inframe_deletion	MODERATE
1	6529182	TTCCTCCTCCTCCTCCTCCTCCTCCTC	TTCCTCCTCCTCCTCCTCCTC	PLEKHG5	NM_001265592.1	c.2380_2385delGAGGAG	p.Glu794_Glu795del	inframe_deletion	MODERATE
1	6529182	TTCCTCCTCCTCCTCCTCCTCCTCCTC	TTCCTCCTCCTCCTCCTCCTCCTC	PLEKHG5	NM_001265592.1	c.2380_2382delGAG	p.Glu794del	inframe_deletion	MODERATE
1	6529182	TTCCTCCTCCTCCTCCTCCTCCTCCTC	TTCCTCCTCCTCCTCCTCCTCCTC	PLEKHG5	NM_001265593.1	c.2350_2352delGAG	p.Glu784del	inframe_deletion	MODERATE
1	6529182	TTCCTCCTCCTCCTCCTCCTCCTCCTC	TTCCTCCTCCTCCTCCTCCTC	PLEKHG5	NM_001265593.1	c.2350_2355delGAGGAG	p.Glu784_Glu785del	inframe_deletion	MODERATE
1	6529182	TTCCTCCTCCTCCTCCTCCTCCTCCTC	TTCCTCCTCCTCCTCCTCCTCCTC	PLEKHG5	NM_001265593.1	c.2350_2352delGAG	p.Glu784del	inframe_deletion	MODERATE
1	6529182	TTCCTCCTCCTCCTCCTCCTCCTCCTC	TTCCTCCTCCTCCTCCTCCTCCTC	PLEKHG5	NM_020631.4	c.2143_2145delGAG	p.Glu715del	inframe_deletion	MODERATE
1	6529182	TTCCTCCTCCTCCTCCTCCTCCTCCTC	TTCCTCCTCCTCCTCCTCCTC	PLEKHG5	NM_020631.4	c.2143_2148delGAGGAG	p.Glu715_Glu716del	inframe_deletion	MODERATE
1	6529182	TTCCTCCTCCTCCTCCTCCTCCTCCTC	TTCCTCCTCCTCCTCCTCCTCCTC	PLEKHG5	NM_020631.4	c.2143_2145delGAG	p.Glu715del	inframe_deletion	MODERATE
1	6529182	TTCCTCCTCCTCCTCCTCCTCCTCCTC	TTCCTCCTCCTCCTCCTCCTCCTC	PLEKHG5	NM_198681.3	c.2374_2376delGAG	p.Glu792del	inframe_deletion	MODERATE
1	6529182	TTCCTCCTCCTCCTCCTCCTCCTCCTC	TTCCTCCTCCTCCTCCTCCTC	PLEKHG5	NM_198681.3	c.2374_2379delGAGGAG	p.Glu792_Glu793del	inframe_deletion	MODERATE
1	6529182	TTCCTCCTCCTCCTCCTCCTCCTCCTC	TTCCTCCTCCTCCTCCTCCTCCTC	PLEKHG5	NM_198681.3	c.2374_2376delGAG	p.Glu792del	inframe_deletion	MODERATE
1	6635259	C	G	TAS1R1	NM_138697.3	c.1067C>G	p.Ser356Cys	missense_variant	MODERATE
1	6639073	G	A	TAS1R1	NM_138697.3	c.1955G>A	p.Arg652His	missense_variant	MODERATE
1	6639073	G	A	TAS1R1	NM_177540.2	c.1193G>A	p.Arg398His	missense_variant	MODERATE
1	6639184	C	T	TAS1R1	NM_138697.3	c.2066C>T	p.Ala689Val	missense_variant	MODERATE
1	6639184	C	T	TAS1R1	NM_177540.2	c.1304C>T	p.Ala435Val	missense_variant	MODERATE
1	6693078	C	T	THAP3	NM_001195752.1	c.658C>T	p.Arg220Cys	missense_variant	MODERATE
1	6693078	C	T	THAP3	NM_001195753.1	c.661C>T	p.Arg221Cys	missense_variant	MODERATE
1	7724727	C	G	CAMTA1	NM_015215.2	c.2120C>G	p.Ser707Cys	missense_variant	MODERATE
1	7798493	G	A	CAMTA1	NM_015215.2	c.4133G>A	p.Arg1378His	missense_variant	MODERATE
1	7887579	C	G	PER3	NM_016831.1	c.2566C>G	p.Pro856Ala	missense_variant	MODERATE
1	7890026	A	G	PER3	NM_016831.1	c.2992A>G	p.Lys998Glu	missense_variant	MODERATE
1	7890053	G	A	PER3	NM_016831.1	c.3019G>A	p.Ala1007Thr	missense_variant	MODERATE
1	7890153	C	T	PER3	NM_016831.1	c.3119C>T	p.Thr1040Ile	missense_variant	MODERATE
1	8419842	GCGCTCCCGCTCTCGCTCCCGCTCCCGCTC	GCGCTCCCGCTC	RERE	NM_001042681.1	c.3571_3588delGAGCGGGAGCGGGAGCGA	p.Glu1191_Arg1196del	inframe_deletion	MODERATE
1	8419842	GCGCTCCCGCTCTCGCTCCCGCTCCCGCTC	GCGCTCCCGCTC	RERE	NM_001042682.1	c.1909_1926delGAGCGGGAGCGGGAGCGA	p.Glu637_Arg642del	inframe_deletion	MODERATE
1	8419842	GCGCTCCCGCTCTCGCTCCCGCTCCCGCTC	GCGCTCCCGCTC	RERE	NM_012102.3	c.3571_3588delGAGCGGGAGCGGGAGCGA	p.Glu1191_Arg1196del	inframe_deletion	MODERATE
1	8419854	TCGCTCCCGCTCCCGCTCC	TCGCTCCCGCTCCCGCTCCCGCTCC	RERE	NM_001042681.1	c.3569_3570insGGAGCG	p.Glu1189_Lys1190dup	inframe_insertion	MODERATE
1	8419854	TCGCTCCCGCTCCCGCTCC	TCGCTCCCGCTCCCGCTCCCGCTCC	RERE	NM_001042682.1	c.1907_1908insGGAGCG	p.Glu635_Lys636dup	inframe_insertion	MODERATE
1	8419854	TCGCTCCCGCTCCCGCTCC	TCGCTCCCGCTCCCGCTCCCGCTCC	RERE	NM_012102.3	c.3569_3570insGGAGCG	p.Glu1189_Lys1190dup	inframe_insertion	MODERATE
1	8482797	T	C	RERE	NM_001042681.1	c.1274A>G	p.Asn425Ser	missense_variant	MODERATE
1	8482797	T	C	RERE	NM_012102.3	c.1274A>G	p.Asn425Ser	missense_variant	MODERATE
1	8716321	CTCTTTGTCTTTGTCTTTGTCTTTGTC	CTCTTTGTCTTTGTCTTTGTC	RERE	NM_001042681.1	c.10_15delGACAAA	p.Asp4_Lys5del	inframe_deletion	MODERATE
1	8716321	CTCTTTGTCTTTGTCTTTGTCTTTGTC	CTCTTTGTCTTTGTCTTTGTC	RERE	NM_012102.3	c.10_15delGACAAA	p.Asp4_Lys5del	inframe_deletion	MODERATE
1	9085006	GGCCCACCTTGTGCCCACCTTGTGCCCACCTTGTGC	GGCCCACCTTGTGCCCACCTTGTGCCCACCTTGTGCCCACCTTGTGC	SLC2A7	NM_207420.2	c.143_144insGCACAAGGTGG	p.His49fs	frameshift_variant	HIGH
1	9085028	TGCCCACCTTG	TGCCCACCTTGCGCCCACCTTG	SLC2A7	NM_207420.2	c.146_147insCAAGGTGGGCG	p.Lys50fs	frameshift_variant	HIGH
1	9098532	C	T	SLC2A5	NM_003039.2	c.1132G>A	p.Val378Ile	missense_variant	MODERATE
1	9171478	C	T	GPR157	NM_024980.4	c.454G>A	p.Val152Met	missense_variant	MODERATE
1	9304978	CCCCAGGCACCCAGGCA	CCCCAGGCA	H6PD	NM_001282587.1	c.-7_1delCCCAGGCA	p.Met1fs	frameshift_variant+start_lost	HIGH
1	9323894	G	A	H6PD	NM_001282587.1	c.1342G>A	p.Ala448Thr	missense_variant	MODERATE
1	9324534	G	A	H6PD	NM_001282587.1	c.1982G>A	p.Arg661Gln	missense_variant	MODERATE
1	9658535	A	G	TMEM201	NM_001010866.3	c.458A>G	p.Tyr153Cys	missense_variant	MODERATE
1	9658535	A	G	TMEM201	NM_001130924.2	c.458A>G	p.Tyr153Cys	missense_variant	MODERATE
1	9673046	C	T	TMEM201	NM_001130924.2	c.1906C>T	p.Arg636Cys	missense_variant+splice_region_variant	MODERATE
1	9777090	T	C	PIK3CD	NM_005026.3	c.854T>C	p.Met285Thr	missense_variant	MODERATE
1	9791317	TCTCCT	TCT	CLSTN1	NM_001009566.1	c.2690_2692delAGG	p.Glu898del	inframe_deletion	MODERATE
1	9791317	TCTCCT	TCT	CLSTN1	NM_014944.3	c.2660_2662delAGG	p.Glu888del	inframe_deletion	MODERATE
1	9794087	G	A	CLSTN1	NM_001009566.1	c.2224C>T	p.Arg742Cys	missense_variant	MODERATE
1	9794087	G	A	CLSTN1	NM_014944.3	c.2194C>T	p.Arg732Cys	missense_variant	MODERATE
1	9811653	C	T	CLSTN1	NM_001009566.1	c.527G>A	p.Gly176Glu	missense_variant	MODERATE
1	9811653	C	T	CLSTN1	NM_014944.3	c.497G>A	p.Gly166Glu	missense_variant	MODERATE
1	9992024	C	G	LZIC	NM_032368.3	c.439G>C	p.Ala147Pro	missense_variant	MODERATE
1	10364260	A	G	KIF1B	NM_183416.3	c.3017A>G	p.Glu1006Gly	missense_variant	MODERATE
1	10364335	T	C	KIF1B	NM_183416.3	c.3092T>C	p.Ile1031Thr	missense_variant	MODERATE
1	10364386	G	A	KIF1B	NM_183416.3	c.3143G>A	p.Arg1048His	missense_variant	MODERATE
1	10502454	G	A	APITD1	NM_001270517.1	c.409G>A	p.Glu137Lys	missense_variant	MODERATE
1	10529326	A	G	DFFA	NM_004401.2	c.206T>C	p.Ile69Thr	missense_variant	MODERATE
1	10529326	A	G	DFFA	NM_213566.1	c.206T>C	p.Ile69Thr	missense_variant	MODERATE
1	10720305	A	G	CASZ1	NM_001079843.2	c.794T>C	p.Val265Ala	missense_variant	MODERATE
1	10720305	A	G	CASZ1	NM_017766.4	c.794T>C	p.Val265Ala	missense_variant	MODERATE
1	10725587	C	T	CASZ1	NM_001079843.2	c.58G>A	p.Ala20Thr	missense_variant	MODERATE
1	10725587	C	T	CASZ1	NM_017766.4	c.58G>A	p.Ala20Thr	missense_variant	MODERATE
1	11008055	G	A	C1orf127	NM_001170754.1	c.2137C>T	p.Arg713Cys	missense_variant	MODERATE
1	11008417	G	A	C1orf127	NM_001170754.1	c.1775C>T	p.Ala592Val	missense_variant	MODERATE
1	11073933	G	C	TARDBP	NM_007375.3	c.149G>C	p.Cys50Ser	missense_variant	MODERATE
1	11253684	G	T	ANGPTL7	NM_021146.3	c.525G>T	p.Gln175His	missense_variant	MODERATE
1	11308007	C	T	MTOR	NM_004958.3	c.985G>A	p.Ala329Thr	missense_variant	MODERATE
1	11576094	G	A	PTCHD2	NM_020780.1	c.1625G>A	p.Arg542His	missense_variant	MODERATE
1	11586855	A	G	PTCHD2	NM_020780.1	c.2761A>G	p.Ser921Gly	missense_variant	MODERATE
1	11710060	T	C	FBXO2	NM_012168.5	c.463A>G	p.Ser155Gly	missense_variant	MODERATE
1	11710779	CGCGGCGGCGGC	CGCGGCGGCGGCGGC	FBXO2	NM_012168.5	c.123_124insGCC	p.Ala41dup	inframe_insertion	MODERATE
1	11718859	C	T	FBXO44	NM_183412.2	c.430C>T	p.Arg144Cys	missense_variant	MODERATE
1	11733846	C	A	FBXO6	NM_018438.5	c.820C>A	p.Gln274Lys	missense_variant	MODERATE
1	11766493	C	T	DRAXIN	NM_198545.3	c.178C>T	p.Arg60Trp	missense_variant	MODERATE
1	11918379	C	A	NPPB	NM_002521.2	c.280G>T	p.Val94Phe	missense_variant	MODERATE
1	11983352	C	T	KIAA2013	NM_138346.2	c.1228G>A	p.Glu410Lys	missense_variant	MODERATE
1	12175658	G	A	TNFRSF8	NM_001243.3	c.818G>A	p.Cys273Tyr	missense_variant	MODERATE
1	12175658	G	A	TNFRSF8	NM_001281430.1	c.485G>A	p.Cys162Tyr	missense_variant	MODERATE
1	12252927	G	A	TNFRSF1B	NM_001066.2	c.559G>A	p.Val187Met	missense_variant	MODERATE
1	12313827	A	G	VPS13D	NM_015378.2	c.613A>G	p.Ile205Val	missense_variant	MODERATE
1	12313827	A	G	VPS13D	NM_018156.2	c.613A>G	p.Ile205Val	missense_variant	MODERATE
1	12342990	G	A	VPS13D	NM_015378.2	c.4831G>A	p.Glu1611Lys	missense_variant	MODERATE
1	12342990	G	A	VPS13D	NM_018156.2	c.4831G>A	p.Glu1611Lys	missense_variant	MODERATE
1	12343493	T	A	VPS13D	NM_015378.2	c.5334T>A	p.Ser1778Arg	missense_variant	MODERATE
1	12343493	T	A	VPS13D	NM_018156.2	c.5334T>A	p.Ser1778Arg	missense_variant	MODERATE
1	12401857	C	T	VPS13D	NM_015378.2	c.8647C>T	p.Arg2883Cys	missense_variant	MODERATE
1	12401857	C	T	VPS13D	NM_018156.2	c.8572C>T	p.Arg2858Cys	missense_variant	MODERATE
1	12443174	C	G	VPS13D	NM_015378.2	c.11330C>G	p.Ser3777Cys	missense_variant	MODERATE
1	12443174	C	G	VPS13D	NM_018156.2	c.11255C>G	p.Ser3752Cys	missense_variant	MODERATE
1	12785205	A	C	AADACL3	NM_001103169.1	c.85A>C	p.Lys29Gln	missense_variant	MODERATE
1	12785205	A	C	AADACL3	NM_001103170.1	c.295A>C	p.Lys99Gln	missense_variant	MODERATE
1	12785295	C	T	AADACL3	NM_001103169.1	c.175C>T	p.Arg59Trp	missense_variant	MODERATE
1	12785295	C	T	AADACL3	NM_001103170.1	c.385C>T	p.Arg129Trp	missense_variant	MODERATE
1	12854614	T	G	PRAMEF1	NM_023013.2	c.838T>G	p.Phe280Val	missense_variant	MODERATE
1	12884981	T	C	PRAMEF11	NM_001146344.1	c.1130A>G	p.Gln377Arg	missense_variant	MODERATE
1	13910346	C	T	PDPN	NM_006474.4	c.46C>T	p.Arg16Trp	missense_variant	MODERATE
1	14105136	AGATGATGATGATGATGA	AGATGATGATGATGA	PRDM2	NM_001007257.2	c.258_260delTGA	p.Asp86del	disruptive_inframe_deletion	MODERATE
1	14105136	AGATGATGATGATGATGA	AGATGATGATGATGA	PRDM2	NM_012231.4	c.861_863delTGA	p.Asp287del	disruptive_inframe_deletion	MODERATE
1	14105136	AGATGATGATGATGATGA	AGATGATGATGATGA	PRDM2	NM_015866.4	c.861_863delTGA	p.Asp287del	disruptive_inframe_deletion	MODERATE
1	14106393	AACT	AACTACT	PRDM2	NM_001007257.2	c.1501_1503dupACT	p.Thr501dup	inframe_insertion	MODERATE
1	14106393	AACT	AACTACT	PRDM2	NM_012231.4	c.2104_2106dupACT	p.Thr702dup	inframe_insertion	MODERATE
1	14106393	AACT	AACTACT	PRDM2	NM_015866.4	c.2104_2106dupACT	p.Thr702dup	inframe_insertion	MODERATE
1	14106394	ACTCCT	ACTCCTCCT	PRDM2	NM_001007257.2	c.1504_1506dupCCT	p.Pro502dup	inframe_insertion	MODERATE
1	14106394	ACTCCT	ACTCCTCCT	PRDM2	NM_012231.4	c.2107_2109dupCCT	p.Pro703dup	inframe_insertion	MODERATE
1	14106394	ACTCCT	ACTCCTCCT	PRDM2	NM_015866.4	c.2107_2109dupCCT	p.Pro703dup	inframe_insertion	MODERATE
1	14106395	CTC	CTCATC	PRDM2	NM_001007257.2	c.1504_1505insATC	p.Thr501_Pro502insHis	disruptive_inframe_insertion	MODERATE
1	14106395	CTC	CTCATC	PRDM2	NM_012231.4	c.2107_2108insATC	p.Thr702_Pro703insHis	disruptive_inframe_insertion	MODERATE
1	14106395	CTC	CTCATC	PRDM2	NM_015866.4	c.2107_2108insATC	p.Thr702_Pro703insHis	disruptive_inframe_insertion	MODERATE
1	14106396	TCC	TCCACC	PRDM2	NM_001007257.2	c.1505_1506insACC	p.Pro502dup	disruptive_inframe_insertion	MODERATE
1	14106396	TCC	TCCACC	PRDM2	NM_012231.4	c.2108_2109insACC	p.Pro703dup	disruptive_inframe_insertion	MODERATE
1	14106396	TCC	TCCACC	PRDM2	NM_015866.4	c.2108_2109insACC	p.Pro703dup	disruptive_inframe_insertion	MODERATE
1	14106397	CCT	CCTACT	PRDM2	NM_001007257.2	c.1506_1507insACT	p.Pro502_Ala503insThr	inframe_insertion	MODERATE
1	14106397	CCT	CCTACT	PRDM2	NM_012231.4	c.2109_2110insACT	p.Pro703_Ala704insThr	inframe_insertion	MODERATE
1	14106397	CCT	CCTACT	PRDM2	NM_015866.4	c.2109_2110insACT	p.Pro703_Ala704insThr	inframe_insertion	MODERATE
1	14106398	CT	CTCTT	PRDM2	NM_001007257.2	c.1506_1507insCTT	p.Pro502_Ala503insLeu	inframe_insertion	MODERATE
1	14106398	CT	CTCTT	PRDM2	NM_012231.4	c.2109_2110insCTT	p.Pro703_Ala704insLeu	inframe_insertion	MODERATE
1	14106398	CT	CTCTT	PRDM2	NM_015866.4	c.2109_2110insCTT	p.Pro703_Ala704insLeu	inframe_insertion	MODERATE
1	14106399	T	TCCG	PRDM2	NM_001007257.2	c.1506_1507insCCG	p.Pro502dup	inframe_insertion	MODERATE
1	14106399	T	TCCC	PRDM2	NM_001007257.2	c.1506_1507insCCC	p.Pro502dup	inframe_insertion	MODERATE
1	14106399	T	TCCG	PRDM2	NM_001007257.2	c.1506_1507insCCG	p.Pro502dup	inframe_insertion	MODERATE
1	14106399	T	TCCG	PRDM2	NM_012231.4	c.2109_2110insCCG	p.Pro703dup	inframe_insertion	MODERATE
1	14106399	T	TCCC	PRDM2	NM_012231.4	c.2109_2110insCCC	p.Pro703dup	inframe_insertion	MODERATE
1	14106399	T	TCCG	PRDM2	NM_012231.4	c.2109_2110insCCG	p.Pro703dup	inframe_insertion	MODERATE
1	14106399	T	TCCG	PRDM2	NM_015866.4	c.2109_2110insCCG	p.Pro703dup	inframe_insertion	MODERATE
1	14106399	T	TCCC	PRDM2	NM_015866.4	c.2109_2110insCCC	p.Pro703dup	inframe_insertion	MODERATE
1	14106399	T	TCCG	PRDM2	NM_015866.4	c.2109_2110insCCG	p.Pro703dup	inframe_insertion	MODERATE
1	14109023	C	T	PRDM2	NM_001007257.2	c.4130C>T	p.Pro1377Leu	missense_variant	MODERATE
1	14109023	C	T	PRDM2	NM_012231.4	c.4733C>T	p.Pro1578Leu	missense_variant	MODERATE
1	14109023	C	T	PRDM2	NM_015866.4	c.4733C>T	p.Pro1578Leu	missense_variant	MODERATE
1	15370588	C	T	KAZN	NM_001017999.2	c.377C>T	p.Thr126Met	missense_variant	MODERATE
1	15370588	C	T	KAZN	NM_001018000.3	c.641C>T	p.Thr214Met	missense_variant	MODERATE
1	15370588	C	T	KAZN	NM_001018001.2	c.377C>T	p.Thr126Met	missense_variant	MODERATE
1	15370588	C	T	KAZN	NM_015209.2	c.659C>T	p.Thr220Met	missense_variant	MODERATE
1	15370588	C	T	KAZN	NM_201628.2	c.659C>T	p.Thr220Met	missense_variant	MODERATE
1	15420859	C	T	KAZN	NM_201628.2	c.1406C>T	p.Thr469Met	missense_variant	MODERATE
1	15684726	G	A	FHAD1	NM_052929.1	c.2617G>A	p.Ala873Thr	missense_variant	MODERATE
1	15813844	G	T	CELA2B	NM_015849.2	c.704G>T	p.Gly235Val	missense_variant	MODERATE
1	15820307	ACCCC	ACCCCC	CASP9	NM_001229.4	c.1233_1234insG	p.Gly412fs	frameshift_variant	HIGH
1	15911426	G	C	AGMAT	NM_024758.4	c.37C>G	p.Pro13Ala	missense_variant	MODERATE
1	16268909	G	A	ZBTB17	NM_001242884.1	c.1799C>T	p.Pro600Leu	missense_variant	MODERATE
1	16268909	G	A	ZBTB17	NM_001287603.1	c.2066C>T	p.Pro689Leu	missense_variant	MODERATE
1	16268909	G	A	ZBTB17	NM_001287604.1	c.2045C>T	p.Pro682Leu	missense_variant	MODERATE
1	16273507	G	A	ZBTB17	NM_001242884.1	c.49C>T	p.Arg17Trp	missense_variant	MODERATE
1	16273507	G	A	ZBTB17	NM_001287603.1	c.317C>T	p.Thr106Met	missense_variant	MODERATE
1	16273507	G	A	ZBTB17	NM_001287604.1	c.317C>T	p.Thr106Met	missense_variant	MODERATE
1	16330868	G	A	C1orf64	NM_178840.2	c.70G>A	p.Glu24Lys	missense_variant	MODERATE
1	16332680	G	A	C1orf64	NM_178840.2	c.349G>A	p.Val117Met	missense_variant	MODERATE
1	16355714	G	T	CLCNKA	NM_001257139.1	c.1147G>T	p.Asp383Tyr	missense_variant	MODERATE
1	16375063	C	G	CLCNKB	NM_000085.4	c.641C>G	p.Ala214Gly	missense_variant	MODERATE
1	16378858	T	C	CLCNKB	NM_000085.4	c.1574T>C	p.Ile525Thr	missense_variant	MODERATE
1	16378858	T	C	CLCNKB	NM_001165945.2	c.1067T>C	p.Ile356Thr	missense_variant	MODERATE
1	16385998	G	C	FAM131C	NM_182623.2	c.553C>G	p.Gln185Glu	missense_variant	MODERATE
1	16460039	C	A	EPHA2	NM_004431.3	c.1801G>T	p.Val601Leu	missense_variant	MODERATE
1	16464612	G	T	EPHA2	NM_004431.3	c.1048C>A	p.Pro350Thr	missense_variant	MODERATE
1	16525657	A	G	ARHGEF19	NM_153213.3	c.2239T>C	p.Trp747Arg	missense_variant	MODERATE
1	16531263	C	T	ARHGEF19	NM_153213.3	c.1898G>A	p.Arg633Gln	missense_variant	MODERATE
1	16534657	A	C	ARHGEF19	NM_153213.3	c.476T>G	p.Phe159Cys	missense_variant	MODERATE
1	16535487	G	C	ARHGEF19	NM_153213.3	c.63C>G	p.His21Gln	missense_variant	MODERATE
1	16727305	GCTTCT	GCTTCTTCT	SPATA21	NM_198546.1	c.1078_1079insAGA	p.Gln360dup	inframe_insertion	MODERATE
1	16727308	TCT	TCTACT	SPATA21	NM_198546.1	c.1078_1079insAGT	p.Gln360dup	stop_gained+inframe_insertion	HIGH
1	16727309	CT	CTTAT	SPATA21	NM_198546.1	c.1078_1079insATA	p.Gln360delinsHisLys	inframe_insertion	MODERATE
1	16785378	A	T	NECAP2	NM_001145277.1	c.709A>T	p.Ser237Cys	missense_variant	MODERATE
1	16785378	A	T	NECAP2	NM_001145278.1	c.785A>T	p.Gln262Leu	missense_variant	MODERATE
1	16893739	T	G	NBPF1	NM_017940.4	c.2774A>C	p.Gln925Pro	missense_variant	MODERATE
1	16894523	G	A	NBPF1	NM_017940.4	c.2617C>T	p.His873Tyr	missense_variant+splice_region_variant	MODERATE
1	16918498	G	A	NBPF1	NM_017940.4	c.19C>T	p.Pro7Ser	missense_variant	MODERATE
1	17256695	G	A	CROCC	NM_014675.3	c.614G>A	p.Arg205Gln	missense_variant	MODERATE
1	17270750	C	T	CROCC	NM_014675.3	c.1964C>T	p.Ala655Val	missense_variant	MODERATE
1	17272787	A	G	CROCC	NM_014675.3	c.2170A>G	p.Met724Val	missense_variant	MODERATE
1	17281278	G	A	CROCC	NM_014675.3	c.3371G>A	p.Arg1124Gln	missense_variant	MODERATE
1	17326767	C	T	ATP13A2	NM_001141974.1	c.866G>A	p.Arg289Gln	missense_variant	MODERATE
1	17326767	C	T	ATP13A2	NM_022089.2	c.866G>A	p.Arg289Gln	missense_variant	MODERATE
1	17555239	G	A	PADI1	NM_013358.2	c.772G>A	p.Asp258Asn	missense_variant	MODERATE
1	17588689	T	A	PADI3	NM_016233.2	c.335T>A	p.Leu112His	missense_variant	MODERATE
1	17597423	C	T	PADI3	NM_016233.2	c.881C>T	p.Ala294Val	missense_variant	MODERATE
1	18014123	C	T	ARHGEF10L	NM_001011722.2	c.2948C>T	p.Ala983Val	missense_variant	MODERATE
1	18014123	C	T	ARHGEF10L	NM_018125.3	c.3065C>T	p.Ala1022Val	missense_variant	MODERATE
1	18149666	A	G	ACTL8	NM_030812.2	c.163A>G	p.Ile55Val	missense_variant	MODERATE
1	18152968	CTGAGTG	CTG	ACTL8	NM_030812.2	c.1058_1061delAGTG	p.Glu353fs	frameshift_variant	HIGH
1	18692017	G	A	IGSF21	NM_032880.4	c.841G>A	p.Ala281Thr	missense_variant	MODERATE
1	18702848	C	T	IGSF21	NM_032880.4	c.1060C>T	p.Arg354Trp	missense_variant	MODERATE
1	18809461	CGGGGG	CGGGGGG	KLHDC7A	NM_152375.2	c.1991dupG	p.Ser665fs	frameshift_variant	HIGH
1	19479854	T	C	UBR4	NM_020765.2	c.6773A>G	p.Gln2258Arg	missense_variant	MODERATE
1	19480273	C	G	UBR4	NM_020765.2	c.6619G>C	p.Ala2207Pro	missense_variant	MODERATE
1	19494674	T	G	UBR4	NM_020765.2	c.3746A>C	p.Asn1249Thr	missense_variant	MODERATE
1	19510596	C	T	UBR4	NM_020765.2	c.2012G>A	p.Arg671Gln	missense_variant	MODERATE
1	19525397	C	A	UBR4	NM_020765.2	c.404G>T	p.Gly135Val	missense_variant	MODERATE
1	19546152	GT	GTT	EMC1	NM_001271429.1	c.2645_2646insA	p.His883fs	frameshift_variant	HIGH
1	19546152	GT	GTT	EMC1	NM_015047.2	c.2711_2712insA	p.His905fs	frameshift_variant	HIGH
1	19566340	G	A	EMC1	NM_001271429.1	c.860C>T	p.Thr287Met	missense_variant	MODERATE
1	19566340	G	A	EMC1	NM_015047.2	c.926C>T	p.Thr309Met	missense_variant	MODERATE
1	19582446	G	A	MRTO4	NM_016183.3	c.92G>A	p.Arg31Gln	missense_variant	MODERATE
1	19611181	G	A	AKR7A3	NM_012067.2	c.703C>T	p.Arg235Cys	missense_variant+splice_region_variant	MODERATE
1	20073703	C	T	TMCO4	NM_181719.4	c.566G>A	p.Arg189His	missense_variant	MODERATE
1	20082127	T	G	TMCO4	NM_181719.4	c.515A>C	p.Glu172Ala	missense_variant+splice_region_variant	MODERATE
1	20305006	C	T	PLA2G2A	NM_000300.3	c.52G>A	p.Ala18Thr	missense_variant	MODERATE
1	20305006	C	T	PLA2G2A	NM_001161729.1	c.52G>A	p.Ala18Thr	missense_variant	MODERATE
1	20466002	C	T	PLA2G2F	NM_022819.3	c.82C>T	p.Arg28Cys	missense_variant	MODERATE
1	20474812	C	T	PLA2G2F	NM_022819.3	c.554C>T	p.Thr185Met	missense_variant	MODERATE
1	20644148	G	A	VWA5B1	NM_001039500.2	c.689G>A	p.Arg230His	missense_variant	MODERATE
1	20645117	C	A	VWA5B1	NM_001039500.2	c.744C>A	p.Asp248Glu	missense_variant	MODERATE
1	20659397	T	C	VWA5B1	NM_001039500.2	c.1711T>C	p.Tyr571His	missense_variant	MODERATE
1	20662808	C	T	VWA5B1	NM_001039500.2	c.1771C>T	p.Arg591Trp	missense_variant	MODERATE
1	20672051	G	A	VWA5B1	NM_001039500.2	c.2729G>A	p.Arg910Gln	missense_variant	MODERATE
1	20998508	C	T	KIF17	NM_001287212.1	c.2345G>A	p.Arg782His	missense_variant	MODERATE
1	20998508	C	T	KIF17	NM_020816.2	c.2645G>A	p.Arg882His	missense_variant	MODERATE
1	21014075	C	T	KIF17	NM_001287212.1	c.1444G>A	p.Gly482Arg	missense_variant	MODERATE
1	21014075	C	T	KIF17	NM_020816.2	c.1744G>A	p.Gly582Arg	missense_variant	MODERATE
1	21044007	C	T	KIF17	NM_020816.2	c.193G>A	p.Glu65Lys	missense_variant	MODERATE
1	21268194	G	C	EIF4G3	NM_001198801.1	c.1285C>G	p.Pro429Ala	missense_variant	MODERATE
1	21268194	G	C	EIF4G3	NM_001198802.1	c.1303C>G	p.Pro435Ala	missense_variant	MODERATE
1	21268194	G	C	EIF4G3	NM_001198803.1	c.1318C>G	p.Pro440Ala	missense_variant	MODERATE
1	21268194	G	C	EIF4G3	NM_003760.4	c.1285C>G	p.Pro429Ala	missense_variant	MODERATE
1	21571567	A	G	ECE1	NM_001113347.1	c.1157T>C	p.Leu386Pro	missense_variant	MODERATE
1	21571567	A	G	ECE1	NM_001113348.1	c.1145T>C	p.Leu382Pro	missense_variant	MODERATE
1	21571567	A	G	ECE1	NM_001113349.1	c.1184T>C	p.Leu395Pro	missense_variant	MODERATE
1	21571567	A	G	ECE1	NM_001397.2	c.1193T>C	p.Leu398Pro	missense_variant	MODERATE
1	21902298	G	A	ALPL	NM_000478.4	c.1070G>A	p.Arg357Gln	missense_variant	MODERATE
1	21902298	G	A	ALPL	NM_001127501.2	c.905G>A	p.Arg302Gln	missense_variant	MODERATE
1	21902298	G	A	ALPL	NM_001177520.1	c.839G>A	p.Arg280Gln	missense_variant	MODERATE
1	21924946	T	C	RAP1GAP	NM_001145657.1	c.1904A>G	p.Tyr635Cys	missense_variant	MODERATE
1	21924946	T	C	RAP1GAP	NM_001145658.1	c.2018A>G	p.Tyr673Cys	missense_variant	MODERATE
1	21924946	T	C	RAP1GAP	NM_002885.2	c.1826A>G	p.Tyr609Cys	missense_variant	MODERATE
1	21938584	T	C	RAP1GAP	NM_001145657.1	c.547A>G	p.Thr183Ala	missense_variant	MODERATE
1	21938584	T	C	RAP1GAP	NM_001145658.1	c.739A>G	p.Thr247Ala	missense_variant	MODERATE
1	21938584	T	C	RAP1GAP	NM_002885.2	c.547A>G	p.Thr183Ala	missense_variant	MODERATE
1	22149897	G	A	HSPG2	NM_005529.5	c.13088C>T	p.Ser4363Leu	missense_variant	MODERATE
1	22150130	C	T	HSPG2	NM_005529.5	c.12982G>A	p.Ala4328Thr	missense_variant	MODERATE
1	22157788	C	T	HSPG2	NM_005529.5	c.11482G>A	p.Glu3828Lys	missense_variant	MODERATE
1	22161394	C	T	HSPG2	NM_005529.5	c.10498G>A	p.Val3500Met	missense_variant	MODERATE
1	22163412	A	G	HSPG2	NM_005529.5	c.10238T>C	p.Ile3413Thr	missense_variant	MODERATE
1	22170703	C	T	HSPG2	NM_005529.5	c.8554G>A	p.Gly2852Arg	missense_variant	MODERATE
1	22310225	A	T	CELA3B	NM_007352.2	c.401A>T	p.Gln134Leu	missense_variant	MODERATE
1	22817996	G	A	ZBTB40	NM_001083621.1	c.801G>A	p.Met267Ile	missense_variant	MODERATE
1	22817996	G	A	ZBTB40	NM_014870.3	c.801G>A	p.Met267Ile	missense_variant	MODERATE
1	22927503	G	A	EPHA8	NM_020526.3	c.2651G>A	p.Arg884His	missense_variant	MODERATE
1	23240355	G	A	EPHB2	NM_017449.3	c.3160G>A	p.Gly1054Arg	missense_variant	MODERATE
1	23520424	C	T	HTR1D	NM_000864.4	c.289G>A	p.Ala97Thr	missense_variant	MODERATE
1	23757529	G	A	ASAP3	NM_001143778.1	c.2609C>T	p.Pro870Leu	missense_variant+splice_region_variant	MODERATE
1	23757529	G	A	ASAP3	NM_017707.3	c.2636C>T	p.Pro879Leu	missense_variant+splice_region_variant	MODERATE
1	23763676	G	A	ASAP3	NM_001143778.1	c.1262C>T	p.Ala421Val	missense_variant	MODERATE
1	23763676	G	A	ASAP3	NM_017707.3	c.1289C>T	p.Ala430Val	missense_variant	MODERATE
1	23857189	T	C	E2F2	NM_004091.3	c.97A>G	p.Ser33Gly	missense_variant	MODERATE
1	24082466	G	A	TCEB3	NM_003198.2	c.2003G>A	p.Arg668Gln	missense_variant	MODERATE
1	24147022	C	T	HMGCL	NM_000191.2	c.122G>A	p.Arg41Gln	missense_variant	MODERATE
1	24147022	C	T	HMGCL	NM_001166059.1	c.122G>A	p.Arg41Gln	missense_variant	MODERATE
1	24192072	A	G	FUCA1	NM_000147.4	c.433T>C	p.Trp145Arg	missense_variant	MODERATE
1	24201711	G	T	CNR2	NM_001841.2	c.397C>A	p.Leu133Ile	missense_variant	MODERATE
1	24447467	C	T	IL22RA1	NM_021258.3	c.1553G>A	p.Arg518His	missense_variant	MODERATE
1	24447867	C	T	IL22RA1	NM_021258.3	c.1153G>A	p.Val385Ile	missense_variant	MODERATE
1	24671400	C	G	GRHL3	NM_001195010.1	c.1295C>G	p.Ala432Gly	missense_variant	MODERATE
1	24671400	C	G	GRHL3	NM_021180.3	c.1448C>G	p.Ala483Gly	missense_variant	MODERATE
1	24671400	C	G	GRHL3	NM_198173.2	c.1433C>G	p.Ala478Gly	missense_variant	MODERATE
1	24671400	C	G	GRHL3	NM_198174.2	c.1433C>G	p.Ala478Gly	missense_variant	MODERATE
1	24671406	C	A	GRHL3	NM_001195010.1	c.1301C>A	p.Pro434His	missense_variant	MODERATE
1	24671406	C	A	GRHL3	NM_021180.3	c.1454C>A	p.Pro485His	missense_variant	MODERATE
1	24671406	C	A	GRHL3	NM_198173.2	c.1439C>A	p.Pro480His	missense_variant	MODERATE
1	24671406	C	A	GRHL3	NM_198174.2	c.1439C>A	p.Pro480His	missense_variant	MODERATE
1	24768603	A	G	NIPAL3	NM_020448.4	c.221A>G	p.Lys74Arg	missense_variant	MODERATE
1	25256233	C	G	RUNX3	NM_001031680.2	c.169G>C	p.Gly57Arg	missense_variant	MODERATE
1	25256233	C	G	RUNX3	NM_004350.2	c.127G>C	p.Gly43Arg	missense_variant	MODERATE
1	25573016	A	G	C1orf63	NM_020317.3	c.439T>C	p.Tyr147His	missense_variant	MODERATE
1	25573151	T	C	C1orf63	NM_020317.3	c.304A>G	p.Arg102Gly	missense_variant	MODERATE
1	25599124	ATTTTTTT	ATTTTTTTT	RHD	NM_001127691.1	c.93dupT	p.Thr32fs	frameshift_variant	HIGH
1	25599124	ATTTTTTT	ATTTTTTTT	RHD	NM_001282867.1	c.93dupT	p.Thr32fs	frameshift_variant	HIGH
1	25599124	ATTTTTTT	ATTTTTTTT	RHD	NM_001282868.1	c.93dupT	p.Thr32fs	frameshift_variant	HIGH
1	25599124	ATTTTTTT	ATTTTTTTT	RHD	NM_001282869.1	c.93dupT	p.Thr32fs	frameshift_variant	HIGH
1	25599124	ATTTTTTT	ATTTTTTTT	RHD	NM_001282870.1	c.93dupT	p.Thr32fs	frameshift_variant	HIGH
1	25599124	ATTTTTTT	ATTTTTTTT	RHD	NM_001282871.1	c.93dupT	p.Thr32fs	frameshift_variant	HIGH
1	25599124	ATTTTTTT	ATTTTTTTT	RHD	NM_001282872.1	c.93dupT	p.Thr32fs	frameshift_variant	HIGH
1	25648419	A	T	RHD	NM_001282867.1	c.1193A>T	p.Glu398Val	missense_variant	MODERATE
1	25655538	G	A	RHD	NM_001282870.1	c.1303G>A	p.Gly435Arg	missense_variant	MODERATE
1	25655538	G	A	RHD	NM_001282871.1	c.1393G>A	p.Gly465Arg	missense_variant	MODERATE
1	25667027	G	A	TMEM50A	NM_014313.3	c.50G>A	p.Gly17Glu	missense_variant	MODERATE
1	25669531	C	T	TMEM50A	NM_014313.3	c.173C>T	p.Ala58Val	missense_variant	MODERATE
1	25712334	A	G	RHCE	NM_020485.4	c.941T>C	p.Val314Ala	missense_variant+splice_region_variant	MODERATE
1	25712334	A	G	RHCE	NM_138616.3	c.488T>C	p.Val163Ala	missense_variant+splice_region_variant	MODERATE
1	25712334	A	G	RHCE	NM_138617.3	c.626T>C	p.Val209Ala	missense_variant+splice_region_variant	MODERATE
1	26135261	C	T	SEPN1	NM_020451.2	c.728C>T	p.Pro243Leu	missense_variant	MODERATE
1	26135261	C	T	SEPN1	NM_206926.1	c.626C>T	p.Pro209Leu	missense_variant	MODERATE
1	26158458	G	A	MTFR1L	NM_001099625.1	c.820G>A	p.Glu274Lys	missense_variant	MODERATE
1	26158458	G	A	MTFR1L	NM_001099626.1	c.820G>A	p.Glu274Lys	missense_variant	MODERATE
1	26158458	G	A	MTFR1L	NM_019557.5	c.820G>A	p.Glu274Lys	missense_variant	MODERATE
1	26517811	A	G	CATSPER4	NM_198137.1	c.247A>G	p.Met83Val	missense_variant	MODERATE
1	26603764	G	T	CEP85	NM_001281517.1	c.2116G>T	p.Glu706*	stop_gained	HIGH
1	26603764	G	T	CEP85	NM_022778.3	c.2269G>T	p.Glu757*	stop_gained	HIGH
1	26608811	TCCAGGACAGGGACTGGGGCCGGGACCGGGACCGGGACTGGGGCCGGGACCGGGACCGGGACTGGGGCCGGGACC	TCCGGGACCGGGACTGGGGCCGGGACCGGGACCGGGACTGGGGCCGGGACC	UBXN11	NM_001077262.1	c.1156_1179delGGTCCCGGCCCCAGTCCCTGTCCT	p.Gly386_Pro393del	inframe_deletion	MODERATE
1	26608811	TCCAGGACAGGGACTGGGGCCGGGACCGGGACCGGGACTGGGGCCGGGACCGGGACCGGGACTGGGGCCGGGACC	TCCGGGACCGGGACTGGGGCCGGGACCGGGACCGGGACTGGGGCCGGGACC	UBXN11	NM_145345.2	c.1417_1440delGGTCCCGGCCCCAGTCCCTGTCCT	p.Gly473_Pro480del	inframe_deletion	MODERATE
1	26608811	TCCAGGACAGGGACTGGGGCCGGGACCGGGACCGGGACTGGGGCCGGGACCGGGACCGGGACTGGGGCCGGGACC	TCCGGGACCGGGACTGGGGCCGGGACCGGGACCGGGACTGGGGCCGGGACC	UBXN11	NM_183008.2	c.1516_1539delGGTCCCGGCCCCAGTCCCTGTCCT	p.Gly506_Pro513del	inframe_deletion	MODERATE
1	26608852	G	A	UBXN11	NM_001077262.1	c.1141C>T	p.Pro381Ser	missense_variant	MODERATE
1	26608852	G	A	UBXN11	NM_145345.2	c.1402C>T	p.Pro468Ser	missense_variant	MODERATE
1	26608852	G	A	UBXN11	NM_183008.2	c.1501C>T	p.Pro501Ser	missense_variant	MODERATE
1	26608877	GCCGGGACCGGGACCGGGAC	GCCGGGACCGGGAC	UBXN11	NM_001077262.1	c.1097_1102delGTCCCG	p.Pro367_Gly368del	inframe_deletion	MODERATE
1	26608877	GCCGGGACCGGGACCGGGAC	GCCGGGACCGGGAC	UBXN11	NM_145345.2	c.1358_1363delGTCCCG	p.Pro454_Gly455del	inframe_deletion	MODERATE
1	26608877	GCCGGGACCGGGACCGGGAC	GCCGGGACCGGGAC	UBXN11	NM_183008.2	c.1457_1462delGTCCCG	p.Pro487_Gly488del	inframe_deletion	MODERATE
1	26608883	ACCGGGACCGGGACAGGGAC	ACCGGGACCGGGACAGGGACTGGGGCCGGGACCGGGACAGGGAC	UBXN11	NM_001077262.1	c.1090_1091insGTCCCTGTCCCGGTCCCGGCCCCA	p.Ser357_Gly364dup	inframe_insertion	MODERATE
1	26608883	ACCGGGACCGGGACAGGGAC	ACCGGGACCGGGACAGGGACTGGGGCCGGGACCGGGACAGGGAC	UBXN11	NM_145345.2	c.1351_1352insGTCCCTGTCCCGGTCCCGGCCCCA	p.Ser444_Gly451dup	inframe_insertion	MODERATE
1	26608883	ACCGGGACCGGGACAGGGAC	ACCGGGACCGGGACAGGGACTGGGGCCGGGACCGGGACAGGGAC	UBXN11	NM_183008.2	c.1450_1451insGTCCCTGTCCCGGTCCCGGCCCCA	p.Ser477_Gly484dup	inframe_insertion	MODERATE
1	26608885	C	T	UBXN11	NM_001077262.1	c.1108G>A	p.Gly370Ser	missense_variant	MODERATE
1	26608885	C	T	UBXN11	NM_145345.2	c.1369G>A	p.Gly457Ser	missense_variant	MODERATE
1	26608885	C	T	UBXN11	NM_183008.2	c.1468G>A	p.Gly490Ser	missense_variant	MODERATE
1	26608896	C	CTGGGGCCGGGACCGGGAG	UBXN11	NM_001077262.1	c.1096_1097insCTCCCGGTCCCGGCCCCA	p.Cys366delinsSerProGlyProGlyProSer	inframe_insertion	MODERATE
1	26608896	C	G	UBXN11	NM_001077262.1	c.1097G>C	p.Cys366Ser	missense_variant	MODERATE
1	26608896	C	CTGGGGCCGGGACCGGGAG	UBXN11	NM_145345.2	c.1357_1358insCTCCCGGTCCCGGCCCCA	p.Cys453delinsSerProGlyProGlyProSer	inframe_insertion	MODERATE
1	26608896	C	G	UBXN11	NM_145345.2	c.1358G>C	p.Cys453Ser	missense_variant	MODERATE
1	26608896	C	CTGGGGCCGGGACCGGGAG	UBXN11	NM_183008.2	c.1456_1457insCTCCCGGTCCCGGCCCCA	p.Cys486delinsSerProGlyProGlyProSer	inframe_insertion	MODERATE
1	26608896	C	G	UBXN11	NM_183008.2	c.1457G>C	p.Cys486Ser	missense_variant	MODERATE
1	26609272	TCCTGGC	TCCTGGCCCCTGGC	UBXN11	NM_001077262.1	c.793_794insGCCAGGG	p.Gln266fs	frameshift_variant+splice_region_variant	HIGH
1	26609272	TCCTGGC	TCCTGGCCCCTGGC	UBXN11	NM_145345.2	c.1054_1055insGCCAGGG	p.Gln353fs	frameshift_variant+splice_region_variant	HIGH
1	26609272	TCCTGGC	TCCTGGCCCCTGGC	UBXN11	NM_183008.2	c.1153_1154insGCCAGGG	p.Gln386fs	frameshift_variant+splice_region_variant	HIGH
1	26620806	T	C	UBXN11	NM_145345.2	c.350A>G	p.Tyr117Cys	missense_variant	MODERATE
1	26620806	T	C	UBXN11	NM_183008.2	c.449A>G	p.Tyr150Cys	missense_variant	MODERATE
1	26691286	CCCACCGAGCGCTGGGGTGCCCCAGC	CC	ZNF683	NM_001114759.1	c.726_749delGCTGGGGCACCCCAGCGCTCGGTG	p.Leu243_Trp250del	inframe_deletion	MODERATE
1	26751933	G	A	LIN28A	NM_024674.4	c.368G>A	p.Arg123Gln	missense_variant	MODERATE
1	26898350	G	A	RPS6KA1	NM_001006665.1	c.1790G>A	p.Arg597His	missense_variant	MODERATE
1	26898350	G	A	RPS6KA1	NM_002953.3	c.1763G>A	p.Arg588His	missense_variant	MODERATE
1	27101597	C	G	ARID1A	NM_006015.4	c.4879C>G	p.Pro1627Ala	missense_variant	MODERATE
1	27101597	C	G	ARID1A	NM_139135.2	c.4228C>G	p.Pro1410Ala	missense_variant	MODERATE
1	27217596	G	A	GPATCH3	NM_022078.2	c.1483C>T	p.Arg495Cys	missense_variant	MODERATE
1	27240419	G	C	NR0B2	NM_021969.2	c.13C>G	p.Gln5Glu	missense_variant	MODERATE
1	27250580	C	G	NUDC	NM_006600.3	c.82C>G	p.Leu28Val	missense_variant+splice_region_variant	MODERATE
1	27278306	T	C	C1orf172	NM_152365.2	c.566A>G	p.Lys189Arg	missense_variant	MODERATE
1	27332637	T	G	FAM46B	NM_052943.3	c.1076A>C	p.Asn359Thr	missense_variant	MODERATE
1	27609918	C	T	WDTC1	NM_001276252.1	c.269C>T	p.Thr90Ile	missense_variant	MODERATE
1	27661952	C	T	TMEM222	NM_032125.2	c.622C>T	p.Arg208Trp	missense_variant	MODERATE
1	27683910	A	T	MAP3K6	NM_004672.3	c.3239T>A	p.Leu1080Gln	missense_variant	MODERATE
1	27685032	C	T	MAP3K6	NM_004672.3	c.2654G>A	p.Arg885Gln	missense_variant	MODERATE
1	27699670	AGGG	AGG	FCN3	NM_003665.2	c.347delC	p.Ala116fs	frameshift_variant	HIGH
1	27699670	AGGG	AGG	FCN3	NM_173452.1	c.314delC	p.Ala105fs	frameshift_variant	HIGH
1	27720382	C	G	GPR3	NM_005281.3	c.80C>G	p.Ala27Gly	missense_variant	MODERATE
1	27877845	G	A	AHDC1	NM_001029882.2	c.782C>T	p.Ala261Val	missense_variant	MODERATE
1	28060600	G	A	FAM76A	NM_001143912.1	c.260G>A	p.Arg87His	missense_variant	MODERATE
1	28060600	G	A	FAM76A	NM_001143913.1	c.362G>A	p.Arg121His	missense_variant	MODERATE
1	28060600	G	A	FAM76A	NM_001143914.1	c.260G>A	p.Arg87His	missense_variant	MODERATE
1	28206250	T	C	THEMIS2	NM_001105556.1	c.331T>C	p.Phe111Leu	missense_variant	MODERATE
1	28206250	T	C	THEMIS2	NM_001286113.1	c.331T>C	p.Phe111Leu	missense_variant	MODERATE
1	28206250	T	C	THEMIS2	NM_004848.2	c.331T>C	p.Phe111Leu	missense_variant	MODERATE
1	28286607	CCTTC	CC	XKR8	NM_018053.2	c.29_31delTTC	p.Leu10del	disruptive_inframe_deletion	MODERATE
1	28661302	C	T	MED18	NM_001127350.1	c.448C>T	p.Arg150Cys	missense_variant	MODERATE
1	29069443	G	A	YTHDF2	NM_001172828.1	c.511G>A	p.Val171Met	missense_variant	MODERATE
1	29069443	G	A	YTHDF2	NM_001173128.1	c.661G>A	p.Val221Met	missense_variant	MODERATE
1	29069443	G	A	YTHDF2	NM_016258.2	c.661G>A	p.Val221Met	missense_variant	MODERATE
1	29069716	A	G	YTHDF2	NM_001172828.1	c.784A>G	p.Asn262Asp	missense_variant	MODERATE
1	29069716	A	G	YTHDF2	NM_001173128.1	c.934A>G	p.Asn312Asp	missense_variant	MODERATE
1	29069716	A	G	YTHDF2	NM_016258.2	c.934A>G	p.Asn312Asp	missense_variant	MODERATE
1	29447557	C	A	TMEM200B	NM_001003682.3	c.784G>T	p.Asp262Tyr	missense_variant	MODERATE
1	29447557	C	A	TMEM200B	NM_001171868.1	c.784G>T	p.Asp262Tyr	missense_variant	MODERATE
1	29602227	G	T	PTPRU	NM_001195001.1	c.1412G>T	p.Arg471Leu	missense_variant	MODERATE
1	29602227	G	T	PTPRU	NM_005704.4	c.1412G>T	p.Arg471Leu	missense_variant	MODERATE
1	29602227	G	T	PTPRU	NM_133177.3	c.1412G>T	p.Arg471Leu	missense_variant	MODERATE
1	29609459	G	C	PTPRU	NM_001195001.1	c.2140G>C	p.Gly714Arg	missense_variant+splice_region_variant	MODERATE
1	29609459	G	C	PTPRU	NM_005704.4	c.2140G>C	p.Gly714Arg	missense_variant+splice_region_variant	MODERATE
1	29609459	G	C	PTPRU	NM_133177.3	c.2140G>C	p.Gly714Arg	missense_variant+splice_region_variant	MODERATE
1	31349983	C	T	SDC3	NM_014654.3	c.286G>A	p.Ala96Thr	missense_variant	MODERATE
1	31898713	G	T	SERINC2	NM_001199037.1	c.575G>T	p.Arg192Leu	missense_variant	MODERATE
1	31898713	G	T	SERINC2	NM_001199038.1	c.590G>T	p.Arg197Leu	missense_variant	MODERATE
1	31898713	G	T	SERINC2	NM_018565.3	c.575G>T	p.Arg192Leu	missense_variant	MODERATE
1	31898713	G	T	SERINC2	NM_178865.4	c.563G>T	p.Arg188Leu	missense_variant	MODERATE
1	31902357	A	G	SERINC2	NM_001199037.1	c.997A>G	p.Ile333Val	missense_variant	MODERATE
1	31902357	A	G	SERINC2	NM_001199038.1	c.1012A>G	p.Ile338Val	missense_variant	MODERATE
1	31902357	A	G	SERINC2	NM_018565.3	c.997A>G	p.Ile333Val	missense_variant	MODERATE
1	31902357	A	G	SERINC2	NM_178865.4	c.985A>G	p.Ile329Val	missense_variant	MODERATE
1	31905888	CACA	CACAACA	SERINC2	NM_001199037.1	c.1101_1103dupACA	p.Gln368dup	disruptive_inframe_insertion	MODERATE
1	31905888	CACA	CACAACA	SERINC2	NM_001199038.1	c.1116_1118dupACA	p.Gln373dup	disruptive_inframe_insertion	MODERATE
1	31905888	CACA	CACAACA	SERINC2	NM_018565.3	c.1101_1103dupACA	p.Gln368dup	disruptive_inframe_insertion	MODERATE
1	31905888	CACA	CACAACA	SERINC2	NM_178865.4	c.1089_1091dupACA	p.Gln364dup	disruptive_inframe_insertion	MODERATE
1	31905889	ACAGCAGCAGCAGCAG	ACAGCAGCAGCAGCAGCAG	SERINC2	NM_001199037.1	c.1114_1116dupCAG	p.Gln372dup	inframe_insertion	MODERATE
1	31905889	ACAGCAGCAGCAGCAG	ACAGCAGCAGCAGCAGCAG	SERINC2	NM_001199038.1	c.1129_1131dupCAG	p.Gln377dup	inframe_insertion	MODERATE
1	31905889	ACAGCAGCAGCAGCAG	ACAGCAGCAGCAGCAGCAG	SERINC2	NM_018565.3	c.1114_1116dupCAG	p.Gln372dup	inframe_insertion	MODERATE
1	31905889	ACAGCAGCAGCAGCAG	ACAGCAGCAGCAGCAGCAG	SERINC2	NM_178865.4	c.1102_1104dupCAG	p.Gln368dup	inframe_insertion	MODERATE
1	31905890	CAG	CAGAAG	SERINC2	NM_001199037.1	c.1104_1105insAAG	p.Gln368_Gln369insLys	inframe_insertion	MODERATE
1	31905890	CAG	CAGAAG	SERINC2	NM_001199038.1	c.1119_1120insAAG	p.Gln373_Gln374insLys	inframe_insertion	MODERATE
1	31905890	CAG	CAGAAG	SERINC2	NM_018565.3	c.1104_1105insAAG	p.Gln368_Gln369insLys	inframe_insertion	MODERATE
1	31905890	CAG	CAGAAG	SERINC2	NM_178865.4	c.1092_1093insAAG	p.Gln364_Gln365insLys	inframe_insertion	MODERATE
1	31905891	AGC	AGCCGC	SERINC2	NM_001199037.1	c.1105_1106insCGC	p.Gln368_Gln369insPro	disruptive_inframe_insertion	MODERATE
1	31905891	AGC	AGCCGC	SERINC2	NM_001199038.1	c.1120_1121insCGC	p.Gln373_Gln374insPro	disruptive_inframe_insertion	MODERATE
1	31905891	AGC	AGCCGC	SERINC2	NM_018565.3	c.1105_1106insCGC	p.Gln368_Gln369insPro	disruptive_inframe_insertion	MODERATE
1	31905891	AGC	AGCCGC	SERINC2	NM_178865.4	c.1093_1094insCGC	p.Gln364_Gln365insPro	disruptive_inframe_insertion	MODERATE
1	31905892	GCA	GCATCA	SERINC2	NM_001199037.1	c.1106_1107insTCA	p.Gln368_Gln369insHis	disruptive_inframe_insertion	MODERATE
1	31905892	GCA	GCATCA	SERINC2	NM_001199038.1	c.1121_1122insTCA	p.Gln373_Gln374insHis	disruptive_inframe_insertion	MODERATE
1	31905892	GCA	GCATCA	SERINC2	NM_018565.3	c.1106_1107insTCA	p.Gln368_Gln369insHis	disruptive_inframe_insertion	MODERATE
1	31905892	GCA	GCATCA	SERINC2	NM_178865.4	c.1094_1095insTCA	p.Gln364_Gln365insHis	disruptive_inframe_insertion	MODERATE
1	31905893	CAG	CAGAAG	SERINC2	NM_001199037.1	c.1107_1108insAAG	p.Gln369_Gln370insLys	inframe_insertion	MODERATE
1	31905893	CAG	CAGAAG	SERINC2	NM_001199038.1	c.1122_1123insAAG	p.Gln374_Gln375insLys	inframe_insertion	MODERATE
1	31905893	CAG	CAGAAG	SERINC2	NM_018565.3	c.1107_1108insAAG	p.Gln369_Gln370insLys	inframe_insertion	MODERATE
1	31905893	CAG	CAGAAG	SERINC2	NM_178865.4	c.1095_1096insAAG	p.Gln365_Gln366insLys	inframe_insertion	MODERATE
1	31905894	AGC	AGCTGC	SERINC2	NM_001199037.1	c.1108_1109insTGC	p.Gln369_Gln370insLeu	disruptive_inframe_insertion	MODERATE
1	31905894	AGC	AGCTGC	SERINC2	NM_001199038.1	c.1123_1124insTGC	p.Gln374_Gln375insLeu	disruptive_inframe_insertion	MODERATE
1	31905894	AGC	AGCTGC	SERINC2	NM_018565.3	c.1108_1109insTGC	p.Gln369_Gln370insLeu	disruptive_inframe_insertion	MODERATE
1	31905894	AGC	AGCTGC	SERINC2	NM_178865.4	c.1096_1097insTGC	p.Gln365_Gln366insLeu	disruptive_inframe_insertion	MODERATE
1	31905895	GCA	GCATCA	SERINC2	NM_001199037.1	c.1109_1110insTCA	p.Gln369_Gln370insHis	disruptive_inframe_insertion	MODERATE
1	31905895	GCA	GCATCA	SERINC2	NM_001199038.1	c.1124_1125insTCA	p.Gln374_Gln375insHis	disruptive_inframe_insertion	MODERATE
1	31905895	GCA	GCATCA	SERINC2	NM_018565.3	c.1109_1110insTCA	p.Gln369_Gln370insHis	disruptive_inframe_insertion	MODERATE
1	31905895	GCA	GCATCA	SERINC2	NM_178865.4	c.1097_1098insTCA	p.Gln365_Gln366insHis	disruptive_inframe_insertion	MODERATE
1	31905896	CAG	CAGGAG	SERINC2	NM_001199037.1	c.1110_1111insGAG	p.Gln370_Gln371insGlu	inframe_insertion	MODERATE
1	31905896	CAG	CAGGAG	SERINC2	NM_001199038.1	c.1125_1126insGAG	p.Gln375_Gln376insGlu	inframe_insertion	MODERATE
1	31905896	CAG	CAGGAG	SERINC2	NM_018565.3	c.1110_1111insGAG	p.Gln370_Gln371insGlu	inframe_insertion	MODERATE
1	31905896	CAG	CAGGAG	SERINC2	NM_178865.4	c.1098_1099insGAG	p.Gln366_Gln367insGlu	inframe_insertion	MODERATE
1	31905897	AGC	AGCCGC	SERINC2	NM_001199037.1	c.1111_1112insCGC	p.Gln370_Gln371insPro	disruptive_inframe_insertion	MODERATE
1	31905897	AGC	AGCCGC	SERINC2	NM_001199038.1	c.1126_1127insCGC	p.Gln375_Gln376insPro	disruptive_inframe_insertion	MODERATE
1	31905897	AGC	AGCCGC	SERINC2	NM_018565.3	c.1111_1112insCGC	p.Gln370_Gln371insPro	disruptive_inframe_insertion	MODERATE
1	31905897	AGC	AGCCGC	SERINC2	NM_178865.4	c.1099_1100insCGC	p.Gln366_Gln367insPro	disruptive_inframe_insertion	MODERATE
1	31905898	GCA	GCATCA	SERINC2	NM_001199037.1	c.1112_1113insTCA	p.Gln370_Gln371insHis	disruptive_inframe_insertion	MODERATE
1	31905898	GCA	GCAACA	SERINC2	NM_001199037.1	c.1112_1113insACA	p.Gln371dup	disruptive_inframe_insertion	MODERATE
1	31905898	GCA	GCATCA	SERINC2	NM_001199038.1	c.1127_1128insTCA	p.Gln375_Gln376insHis	disruptive_inframe_insertion	MODERATE
1	31905898	GCA	GCAACA	SERINC2	NM_001199038.1	c.1127_1128insACA	p.Gln376dup	disruptive_inframe_insertion	MODERATE
1	31905898	GCA	GCATCA	SERINC2	NM_018565.3	c.1112_1113insTCA	p.Gln370_Gln371insHis	disruptive_inframe_insertion	MODERATE
1	31905898	GCA	GCAACA	SERINC2	NM_018565.3	c.1112_1113insACA	p.Gln371dup	disruptive_inframe_insertion	MODERATE
1	31905898	GCA	GCATCA	SERINC2	NM_178865.4	c.1100_1101insTCA	p.Gln366_Gln367insHis	disruptive_inframe_insertion	MODERATE
1	31905898	GCA	GCAACA	SERINC2	NM_178865.4	c.1100_1101insACA	p.Gln367dup	disruptive_inframe_insertion	MODERATE
1	31905902	CAG	CAGAAG	SERINC2	NM_001199037.1	c.1116_1117insAAG	p.Gln372_Val373insLys	inframe_insertion	MODERATE
1	31905902	CAGG	CAGGAGG	SERINC2	NM_001199037.1	c.1115_1117dupAGG	p.Gln372_Val373insGlu	disruptive_inframe_insertion	MODERATE
1	31905902	CAG	CAGAAG	SERINC2	NM_001199038.1	c.1131_1132insAAG	p.Gln377_Val378insLys	inframe_insertion	MODERATE
1	31905902	CAGG	CAGGAGG	SERINC2	NM_001199038.1	c.1130_1132dupAGG	p.Gln377_Val378insGlu	disruptive_inframe_insertion	MODERATE
1	31905902	CAG	CAGAAG	SERINC2	NM_018565.3	c.1116_1117insAAG	p.Gln372_Val373insLys	inframe_insertion	MODERATE
1	31905902	CAGG	CAGGAGG	SERINC2	NM_018565.3	c.1115_1117dupAGG	p.Gln372_Val373insGlu	disruptive_inframe_insertion	MODERATE
1	31905902	CAG	CAGAAG	SERINC2	NM_178865.4	c.1104_1105insAAG	p.Gln368_Val369insLys	inframe_insertion	MODERATE
1	31905902	CAGG	CAGGAGG	SERINC2	NM_178865.4	c.1103_1105dupAGG	p.Gln368_Val369insGlu	disruptive_inframe_insertion	MODERATE
1	31905903	AG	AGCGG	SERINC2	NM_001199037.1	c.1116_1117insCGG	p.Gln372_Val373insArg	inframe_insertion	MODERATE
1	31905903	AG	AGCGG	SERINC2	NM_001199038.1	c.1131_1132insCGG	p.Gln377_Val378insArg	inframe_insertion	MODERATE
1	31905903	AG	AGCGG	SERINC2	NM_018565.3	c.1116_1117insCGG	p.Gln372_Val373insArg	inframe_insertion	MODERATE
1	31905903	AG	AGCGG	SERINC2	NM_178865.4	c.1104_1105insCGG	p.Gln368_Val369insArg	inframe_insertion	MODERATE
1	32086541	G	A	HCRTR1	NM_001525.2	c.476G>A	p.Arg159Gln	missense_variant	MODERATE
1	32089178	C	A	HCRTR1	NM_001525.2	c.793C>A	p.Leu265Met	missense_variant	MODERATE
1	32146665	G	A	COL16A1	NM_001856.3	c.2542C>T	p.Arg848Cys	missense_variant	MODERATE
1	32209862	G	T	BAI2	NM_001703.2	c.1019C>A	p.Pro340His	missense_variant	MODERATE
1	32279790	G	T	SPOCD1	NM_001281987.1	c.1145C>A	p.Ala382Asp	missense_variant	MODERATE
1	32279790	G	T	SPOCD1	NM_144569.4	c.1145C>A	p.Ala382Asp	missense_variant	MODERATE
1	32672904	G	A	IQCC	NM_001160042.1	c.862G>A	p.Val288Met	missense_variant	MODERATE
1	32672904	G	A	IQCC	NM_018134.2	c.622G>A	p.Val208Met	missense_variant	MODERATE
1	32673584	G	A	IQCC	NM_001160042.1	c.1542G>A	p.Trp514*	stop_gained	HIGH
1	32673584	G	A	IQCC	NM_018134.2	c.1302G>A	p.Trp434*	stop_gained	HIGH
1	32674927	T	C	DCDC2B	NM_001099434.1	c.233T>C	p.Val78Ala	missense_variant	MODERATE
1	32696788	T	G	EIF3I	NM_003757.2	c.969T>G	p.Phe323Leu	missense_variant	MODERATE
1	32842123	C	T	BSDC1	NM_001143888.1	c.896G>A	p.Arg299Gln	missense_variant	MODERATE
1	32842123	C	T	BSDC1	NM_001143889.1	c.728G>A	p.Arg243Gln	missense_variant	MODERATE
1	32842123	C	T	BSDC1	NM_001143890.1	c.611G>A	p.Arg204Gln	missense_variant	MODERATE
1	33160912	G	A	SYNC	NM_001161708.1	c.787C>T	p.Arg263Cys	missense_variant	MODERATE
1	33160912	G	A	SYNC	NM_030786.2	c.787C>T	p.Arg263Cys	missense_variant	MODERATE
1	33235661	G	A	KIAA1522	NM_001198972.1	c.704G>A	p.Arg235His	missense_variant	MODERATE
1	33235661	G	A	KIAA1522	NM_020888.2	c.881G>A	p.Arg294His	missense_variant	MODERATE
1	33292008	G	A	S100PBP	NM_001256121.1	c.308G>A	p.Ser103Asn	missense_variant	MODERATE
1	33292008	G	A	S100PBP	NM_022753.3	c.308G>A	p.Ser103Asn	missense_variant	MODERATE
1	33478877	C	T	AK2	NM_001625.3	c.625G>A	p.Ala209Thr	missense_variant	MODERATE
1	33478877	C	T	AK2	NM_013411.4	c.625G>A	p.Ala209Thr	missense_variant	MODERATE
1	33764585	A	G	ZNF362	NM_152493.2	c.1201A>G	p.Ser401Gly	missense_variant	MODERATE
1	33777669	TAGTCAG	TAG	A3GALT2	NM_001080438.1	c.313_316delCTGA	p.Leu105fs	frameshift_variant	HIGH
1	33790492	G	A	PHC2	NM_004427.3	c.946C>T	p.Arg316Cys	missense_variant	MODERATE
1	33790492	G	A	PHC2	NM_198040.2	c.2551C>T	p.Arg851Cys	missense_variant	MODERATE
1	33832765	G	C	PHC2	NM_198040.2	c.928C>G	p.Leu310Val	missense_variant	MODERATE
1	34068132	T	C	CSMD2	NM_001281956.1	c.6547A>G	p.Asn2183Asp	missense_variant	MODERATE
1	34080200	C	T	CSMD2	NM_001281956.1	c.6037G>A	p.Glu2013Lys	missense_variant	MODERATE
1	34662919	A	C	C1orf94	NM_001134734.1	c.414A>C	p.Glu138Asp	missense_variant	MODERATE
1	35227007	TTGTCTG	TTG	GJB4	NM_153212.2	c.155_158delTCTG	p.Val52fs	frameshift_variant	HIGH
1	35227226	G	A	GJB4	NM_153212.2	c.371G>A	p.Arg124Gln	missense_variant	MODERATE
1	35227239	G	A	GJB4	NM_153212.2	c.384G>A	p.Trp128*	stop_gained	HIGH
1	35260593	C	T	GJA4	NM_002060.2	c.779C>T	p.Thr260Met	missense_variant	MODERATE
1	35454284	GGTTTGTTT	GGTTT	ZMYM6	NM_007167.3	c.2391_2394delAAAC	p.Glu797fs	frameshift_variant	HIGH
1	35496159	C	G	ZMYM6	NM_007167.3	c.82G>C	p.Asp28His	missense_variant	MODERATE
1	35658563	C	A	SFPQ	NM_005066.2	c.88G>T	p.Asp30Tyr	missense_variant	MODERATE
1	35827260	C	T	ZMYM4	NM_005095.2	c.710C>T	p.Ser237Leu	missense_variant	MODERATE
1	35846902	AAACA	AA	ZMYM4	NM_005095.2	c.1226_1228delACA	p.Asn409del	disruptive_inframe_deletion	MODERATE
1	35885121	G	A	ZMYM4	NM_005095.2	c.4490G>A	p.Arg1497His	missense_variant	MODERATE
1	35915492	G	A	KIAA0319L	NM_024874.4	c.2329C>T	p.Arg777Trp	missense_variant	MODERATE
1	36056327	G	A	TFAP2E	NM_178548.3	c.997G>A	p.Ala333Thr	missense_variant	MODERATE
1	36203659	TTTCTTCTTCTTCTTC	TTTCTTCTTCTTC	CLSPN	NM_001190481.1	c.3391_3393delGAA	p.Glu1131del	inframe_deletion	MODERATE
1	36203659	TTTCTTCTTCTTCTTC	TTTCTTCTTCTTC	CLSPN	NM_022111.3	c.3583_3585delGAA	p.Glu1195del	inframe_deletion	MODERATE
1	36212547	G	T	CLSPN	NM_001190481.1	c.2482C>A	p.Pro828Thr	missense_variant	MODERATE
1	36212547	G	T	CLSPN	NM_022111.3	c.2674C>A	p.Pro892Thr	missense_variant	MODERATE
1	36354031	C	G	2001-08-01	NM_012199.2	c.29C>G	p.Ala10Gly	missense_variant	MODERATE
1	36638151	G	C	MAP7D1	NM_001286365.1	c.547G>C	p.Glu183Gln	missense_variant	MODERATE
1	36638151	G	C	MAP7D1	NM_001286366.1	c.547G>C	p.Glu183Gln	missense_variant	MODERATE
1	36638151	G	C	MAP7D1	NM_018067.3	c.547G>C	p.Glu183Gln	missense_variant	MODERATE
1	36645657	C	G	MAP7D1	NM_001286365.1	c.2390C>G	p.Pro797Arg	missense_variant	MODERATE
1	36645657	C	G	MAP7D1	NM_001286366.1	c.2405C>G	p.Pro802Arg	missense_variant	MODERATE
1	36645657	C	G	MAP7D1	NM_018067.3	c.2504C>G	p.Pro835Arg	missense_variant	MODERATE
1	36788113	G	C	EVA1B	NM_018166.1	c.281C>G	p.Thr94Arg	missense_variant	MODERATE
1	36893930	C	T	OSCP1	NM_206837.2	c.663G>A	p.Trp221*	stop_gained	HIGH
1	36921408	G	A	MRPS15	NM_031280.3	c.755C>T	p.Thr252Ile	missense_variant	MODERATE
1	36932047	C	T	CSF3R	NM_000760.3	c.2422G>A	p.Glu808Lys	missense_variant	MODERATE
1	36932047	C	T	CSF3R	NM_156039.3	c.2503G>A	p.Glu835Lys	missense_variant	MODERATE
1	36932463	A	G	CSF3R	NM_156039.3	c.2087T>C	p.Met696Thr	missense_variant	MODERATE
1	36935318	G	A	CSF3R	NM_000760.3	c.1409C>T	p.Ala470Val	missense_variant	MODERATE
1	36935318	G	A	CSF3R	NM_156039.3	c.1409C>T	p.Ala470Val	missense_variant	MODERATE
1	36935318	G	A	CSF3R	NM_172313.2	c.1409C>T	p.Ala470Val	missense_variant	MODERATE
1	36937106	C	T	CSF3R	NM_000760.3	c.1213G>A	p.Glu405Lys	missense_variant	MODERATE
1	36937106	C	T	CSF3R	NM_156039.3	c.1213G>A	p.Glu405Lys	missense_variant	MODERATE
1	36937106	C	T	CSF3R	NM_172313.2	c.1213G>A	p.Glu405Lys	missense_variant	MODERATE
1	36939403	C	G	CSF3R	NM_000760.3	c.447G>C	p.Glu149Asp	missense_variant	MODERATE
1	36939403	C	G	CSF3R	NM_156039.3	c.447G>C	p.Glu149Asp	missense_variant	MODERATE
1	36939403	C	G	CSF3R	NM_172313.2	c.447G>C	p.Glu149Asp	missense_variant	MODERATE
1	38155366	G	T	C1orf109	NM_017850.1	c.187C>A	p.Leu63Ile	missense_variant	MODERATE
1	38184059	CT	C	EPHA10	NM_001099439.1	c.3011delA	p.Gln1004fs	frameshift_variant	HIGH
1	38188820	C	T	EPHA10	NM_001099439.1	c.1853G>A	p.Arg618His	missense_variant	MODERATE
1	38265768	A	C	MANEAL	NM_001113482.1	c.1267A>C	p.Thr423Pro	missense_variant	MODERATE
1	38265768	A	C	MANEAL	NM_152496.2	c.601A>C	p.Thr201Pro	missense_variant	MODERATE
1	38270002	C	T	YRDC	NM_024640.3	c.739G>A	p.Gly247Arg	missense_variant	MODERATE
1	38338702	G	A	INPP5B	NM_005540.2	c.2327C>T	p.Ser776Phe	missense_variant	MODERATE
1	38397609	G	C	INPP5B	NM_005540.2	c.508C>G	p.Pro170Ala	missense_variant	MODERATE
1	38444658	A	C	SF3A3	NM_006802.2	c.827+2T>G	p.?	splice_donor_variant+intron_variant	HIGH
1	39340381	A	G	GJA9	NM_030772.4	c.1390T>C	p.Ser464Pro	missense_variant	MODERATE
1	39340503	CT	CTT	GJA9	NM_030772.4	c.1266_1267insA	p.Arg423fs	frameshift_variant	HIGH
1	39500140	A	C	NDUFS5	NM_001184979.1	c.293A>C	p.His98Pro	missense_variant	MODERATE
1	39500140	A	C	NDUFS5	NM_004552.2	c.293A>C	p.His98Pro	missense_variant	MODERATE
1	39763365	G	T	MACF1	NM_012090.5	c.2444G>T	p.Cys815Phe	missense_variant	MODERATE
1	39853640	A	C	MACF1	NM_012090.5	c.8940A>C	p.Gln2980His	missense_variant	MODERATE
1	39880019	A	C	KIAA0754	NM_015038.1	c.3674A>C	p.Glu1225Ala	missense_variant	MODERATE
1	39904963	G	C	MACF1	NM_012090.5	c.12061G>C	p.Asp4021His	missense_variant	MODERATE
1	39951304	T	G	MACF1	NM_012090.5	c.16131T>G	p.Phe5377Leu	missense_variant	MODERATE
1	40092286	C	T	HEYL	NM_014571.3	c.880G>A	p.Ala294Thr	missense_variant	MODERATE
1	40124935	C	T	NT5C1A	NM_032526.1	c.965G>A	p.Arg322His	missense_variant	MODERATE
1	40137637	G	C	NT5C1A	NM_032526.1	c.74C>G	p.Pro25Arg	missense_variant	MODERATE
1	40535465	A	C	CAP1	NM_001105530.1	c.912A>C	p.Lys304Asn	missense_variant	MODERATE
1	40535481	T	C	CAP1	NM_001105530.1	c.928T>C	p.Ser310Pro	missense_variant	MODERATE
1	40546124	T	G	PPT1	NM_000310.3	c.572A>C	p.Lys191Thr	missense_variant	MODERATE
1	40546124	T	G	PPT1	NM_001142604.1	c.263A>C	p.Lys88Thr	missense_variant	MODERATE
1	40726638	A	G	ZMPSTE24	NM_005857.4	c.251A>G	p.Tyr84Cys	missense_variant	MODERATE
1	40928408	G	A	ZFP69B	NM_023070.2	c.752G>A	p.Arg251His	missense_variant	MODERATE
1	40928969	A	G	ZFP69B	NM_023070.2	c.1313A>G	p.Gln438Arg	missense_variant	MODERATE
1	40929077	C	G	ZFP69B	NM_023070.2	c.1421C>G	p.Pro474Arg	missense_variant	MODERATE
1	41327390	A	C	CITED4	NM_133467.2	c.410T>G	p.Ile137Ser	missense_variant	MODERATE
1	41453092	C	T	CTPS1	NM_001905.2	c.386C>T	p.Ala129Val	missense_variant	MODERATE
1	41483533	C	T	SLFNL1	NM_001168247.1	c.731G>A	p.Arg244Gln	missense_variant	MODERATE
1	41483533	C	T	SLFNL1	NM_144990.3	c.731G>A	p.Arg244Gln	missense_variant	MODERATE
1	41485902	C	G	SLFNL1	NM_001168247.1	c.431G>C	p.Arg144Thr	missense_variant	MODERATE
1	41485902	C	G	SLFNL1	NM_144990.3	c.431G>C	p.Arg144Thr	missense_variant	MODERATE
1	41486205	G	A	SLFNL1	NM_001168247.1	c.128C>T	p.Ala43Val	missense_variant	MODERATE
1	41486205	G	A	SLFNL1	NM_144990.3	c.128C>T	p.Ala43Val	missense_variant	MODERATE
1	42049463	C	T	HIVEP3	NM_001127714.2	c.1006G>A	p.Glu336Lys	missense_variant	MODERATE
1	42049463	C	T	HIVEP3	NM_024503.4	c.1006G>A	p.Glu336Lys	missense_variant	MODERATE
1	42628591	A	T	GUCA2A	NM_033553.2	c.334T>A	p.Cys112Ser	missense_variant	MODERATE
1	43108172	C	A	CCDC30	NM_001080850.2	c.1667C>A	p.Ala556Asp	missense_variant	MODERATE
1	43212774	C	T	LEPRE1	NM_001243246.1	c.2224G>A	p.Val742Ile	missense_variant	MODERATE
1	43212831	C	T	LEPRE1	NM_001243246.1	c.2167G>A	p.Glu723Lys	missense_variant	MODERATE
1	43218010	C	G	LEPRE1	NM_001146289.1	c.1504G>C	p.Gly502Arg	missense_variant	MODERATE
1	43218010	C	G	LEPRE1	NM_001243246.1	c.1504G>C	p.Gly502Arg	missense_variant	MODERATE
1	43630315	T	A	EBNA1BP2	NM_001159936.1	c.1034A>T	p.Asn345Ile	missense_variant+splice_region_variant	MODERATE
1	43630315	T	A	EBNA1BP2	NM_006824.2	c.869A>T	p.Asn290Ile	missense_variant+splice_region_variant	MODERATE
1	43719719	A	G	WDR65	NM_001195831.2	c.3610A>G	p.Ile1204Val	missense_variant	MODERATE
1	43748937	T	C	C1orf210	NM_001164829.1	c.5A>G	p.Asn2Ser	missense_variant	MODERATE
1	43850140	G	A	MED8	NM_052877.4	c.887C>T	p.Ala296Val	missense_variant	MODERATE
1	43908515	C	G	SZT2	NM_015284.3	c.8006C>G	p.Thr2669Ser	missense_variant	MODERATE
1	43917647	C	T	HYI	NM_001190880.2	c.245G>A	p.Arg82His	missense_variant	MODERATE
1	43917647	C	T	HYI	NM_001243526.1	c.539G>A	p.Arg180His	missense_variant	MODERATE
1	43917647	C	T	HYI	NM_031207.5	c.464G>A	p.Arg155His	missense_variant	MODERATE
1	43919150	T	C	HYI	NM_001243526.1	c.218A>G	p.Glu73Gly	missense_variant	MODERATE
1	43919150	T	C	HYI	NM_031207.5	c.218A>G	p.Glu73Gly	missense_variant	MODERATE
1	44058258	G	A	PTPRF	NM_002840.3	c.1799G>A	p.Arg600His	missense_variant	MODERATE
1	44058258	G	A	PTPRF	NM_130440.2	c.1799G>A	p.Arg600His	missense_variant	MODERATE
1	44072576	C	T	PTPRF	NM_002840.3	c.3794C>T	p.Thr1265Met	missense_variant	MODERATE
1	44072576	C	T	PTPRF	NM_130440.2	c.3767C>T	p.Thr1256Met	missense_variant	MODERATE
1	44125962	CAAAAA	CAAAA	KDM4A	NM_014663.2	c.315-2delA	p.?	splice_acceptor_variant+intron_variant	HIGH
1	44137274	C	T	KDM4A	NM_014663.2	c.1462C>T	p.Leu488Phe	missense_variant	MODERATE
1	44436757	G	A	DPH2	NM_001039589.1	c.380G>A	p.Arg127His	missense_variant	MODERATE
1	44436757	G	A	DPH2	NM_001384.4	c.380G>A	p.Arg127His	missense_variant	MODERATE
1	44450686	A	C	B4GALT2	NM_003780.4	c.699A>C	p.Gln233His	missense_variant	MODERATE
1	44450686	A	C	B4GALT2	NM_030587.2	c.699A>C	p.Gln233His	missense_variant	MODERATE
1	44457593	C	G	CCDC24	NM_152499.1	c.43C>G	p.His15Asp	missense_variant	MODERATE
1	44477251	G	C	SLC6A9	NM_201649.3	c.231C>G	p.His77Gln	missense_variant	MODERATE
1	44596379	CCAACAACAACAA	CCAACAACAA	KLF17	NM_173484.3	c.1131_1133delCAA	p.Asn378del	disruptive_inframe_deletion	MODERATE
1	45166717	G	C	C1orf228	NM_001145636.1	c.565G>C	p.Gly189Arg	missense_variant	MODERATE
1	45189817	G	A	C1orf228	NM_001145636.1	c.748G>A	p.Val250Ile	missense_variant	MODERATE
1	45228252	G	A	KIF2C	NM_006845.3	c.1893G>A	p.Met631Ile	missense_variant	MODERATE
1	45268940	G	C	PLK3	NM_004073.2	c.949G>C	p.Gly317Arg	missense_variant+splice_region_variant	MODERATE
1	45272201	G	A	TCTEX1D4	NM_001013632.2	c.140C>T	p.Pro47Leu	missense_variant	MODERATE
1	45307584	C	G	PTCH2	NM_001166292.1	c.200G>C	p.Gly67Ala	missense_variant	MODERATE
1	45307584	C	G	PTCH2	NM_003738.4	c.200G>C	p.Gly67Ala	missense_variant	MODERATE
1	45471784	T	C	HECTD3	NM_024602.5	c.1730A>G	p.Asn577Ser	missense_variant	MODERATE
1	45524311	C	T	ZSWIM5	NM_020883.1	c.1222G>A	p.Asp408Asn	missense_variant	MODERATE
1	45553712	G	A	ZSWIM5	NM_020883.1	c.793C>T	p.Arg265Cys	missense_variant	MODERATE
1	46032307	G	A	AKR1A1	NM_001202413.1	c.151G>A	p.Gly51Ser	missense_variant	MODERATE
1	46032307	G	A	AKR1A1	NM_153326.2	c.151G>A	p.Gly51Ser	missense_variant	MODERATE
1	46086766	C	T	CCDC17	NM_001114938.2	c.1381G>A	p.Val461Ile	missense_variant	MODERATE
1	46512266	G	A	PIK3R3	NM_001114172.1	c.973C>T	p.Arg325Cys	missense_variant	MODERATE
1	46512266	G	A	PIK3R3	NM_003629.3	c.973C>T	p.Arg325Cys	missense_variant	MODERATE
1	46650554	G	T	TSPAN1	NM_005727.3	c.437G>T	p.Gly146Val	missense_variant+splice_region_variant	MODERATE
1	46655645	C	T	POMGNT1	NM_001243766.1	c.1666G>A	p.Asp556Asn	missense_variant	MODERATE
1	46655645	C	T	POMGNT1	NM_017739.3	c.1666G>A	p.Asp556Asn	missense_variant	MODERATE
1	46739296	G	C	RAD54L	NM_001142548.1	c.1487G>C	p.Gly496Ala	missense_variant+splice_region_variant	MODERATE
1	46739296	G	C	RAD54L	NM_003579.3	c.1487G>C	p.Gly496Ala	missense_variant+splice_region_variant	MODERATE
1	46775948	C	T	UQCRH	NM_001089591.1	c.203C>T	p.Thr68Met	missense_variant	MODERATE
1	47606470	C	A	CYP4A22	NM_001010969.2	c.214C>A	p.Leu72Ile	missense_variant	MODERATE
1	47610574	C	T	CYP4A22	NM_001010969.2	c.1154C>T	p.Pro385Leu	missense_variant	MODERATE
1	47726135	T	C	STIL	NM_001282936.1	c.2903A>G	p.His968Arg	missense_variant	MODERATE
1	47726135	T	C	STIL	NM_001282937.1	c.2852A>G	p.His951Arg	missense_variant	MODERATE
1	47726135	T	C	STIL	NM_003035.2	c.2903A>G	p.His968Arg	missense_variant	MODERATE
1	47748129	G	A	STIL	NM_001282936.1	c.1136C>T	p.Ser379Phe	missense_variant+splice_region_variant	MODERATE
1	47748129	G	A	STIL	NM_001282937.1	c.1136C>T	p.Ser379Phe	missense_variant+splice_region_variant	MODERATE
1	47748129	G	A	STIL	NM_003035.2	c.1136C>T	p.Ser379Phe	missense_variant+splice_region_variant	MODERATE
1	48705078	G	A	SLC5A9	NM_001011547.2	c.1546G>A	p.Gly516Arg	missense_variant	MODERATE
1	48705078	G	A	SLC5A9	NM_001135181.1	c.1621G>A	p.Gly541Arg	missense_variant	MODERATE
1	48865193	T	C	SPATA6	NM_001286238.1	c.610A>G	p.Lys204Glu	missense_variant	MODERATE
1	48865193	T	C	SPATA6	NM_001286239.1	c.610A>G	p.Lys204Glu	missense_variant	MODERATE
1	49511311	C	T	AGBL4	NM_032785.3	c.539G>A	p.Ser180Asn	missense_variant	MODERATE
1	51774994	C	T	TTC39A	NM_001080494.2	c.430G>A	p.Glu144Lys	missense_variant	MODERATE
1	51774994	C	T	TTC39A	NM_001144832.1	c.439G>A	p.Glu147Lys	missense_variant	MODERATE
1	51875368	C	A	EPS15	NM_001159969.1	c.145G>T	p.Asp49Tyr	missense_variant+splice_region_variant	MODERATE
1	51875368	C	A	EPS15	NM_001981.2	c.1114G>T	p.Asp372Tyr	missense_variant+splice_region_variant	MODERATE
1	52231560	C	T	OSBPL9	NM_148904.3	c.311C>T	p.Thr104Ile	missense_variant	MODERATE
1	52231560	C	T	OSBPL9	NM_148905.3	c.311C>T	p.Thr104Ile	missense_variant	MODERATE
1	52231560	C	T	OSBPL9	NM_148906.2	c.899C>T	p.Thr300Ile	missense_variant	MODERATE
1	52231560	C	T	OSBPL9	NM_148907.2	c.515C>T	p.Thr172Ile	missense_variant	MODERATE
1	52231560	C	T	OSBPL9	NM_148909.3	c.860C>T	p.Thr287Ile	missense_variant	MODERATE
1	52257247	CACTT	C	NRD1	NM_001101662.1	c.2959_2960+2delAAGT	p.Asn987fs	frameshift_variant+splice_donor_variant+splice_region_variant+intron_variant	HIGH
1	52257247	CACTT	C	NRD1	NM_001242361.1	c.2767_2768+2delAAGT	p.Asn923fs	frameshift_variant+splice_donor_variant+splice_region_variant+intron_variant	HIGH
1	52257247	CACTT	C	NRD1	NM_002525.2	c.3163_3164+2delAAGT	p.Asn1055fs	frameshift_variant+splice_donor_variant+splice_region_variant+intron_variant	HIGH
1	52257317	T	A	NRD1	NM_001101662.1	c.2893A>T	p.Thr965Ser	missense_variant	MODERATE
1	52257317	T	A	NRD1	NM_001242361.1	c.2701A>T	p.Thr901Ser	missense_variant	MODERATE
1	52257317	T	A	NRD1	NM_002525.2	c.3097A>T	p.Thr1033Ser	missense_variant	MODERATE
1	52275032	C	T	NRD1	NM_001101662.1	c.1945G>A	p.Glu649Lys	missense_variant	MODERATE
1	52275032	C	T	NRD1	NM_001242361.1	c.1753G>A	p.Glu585Lys	missense_variant	MODERATE
1	52275032	C	T	NRD1	NM_002525.2	c.2149G>A	p.Glu717Lys	missense_variant	MODERATE
1	52306063	ATCTTCTTCTTCTTC	ATCTTCTTCTTC	NRD1	NM_001101662.1	c.451_453delGAA	p.Glu151del	inframe_deletion	MODERATE
1	52306063	ATCTTCTTCTTCTTC	ATCTTCTTCTTC	NRD1	NM_001242361.1	c.55_57delGAA	p.Glu19del	inframe_deletion	MODERATE
1	52306063	ATCTTCTTCTTCTTC	ATCTTCTTCTTC	NRD1	NM_002525.2	c.451_453delGAA	p.Glu151del	inframe_deletion	MODERATE
1	52498380	T	C	KTI12	NM_138417.2	c.1054A>G	p.Ser352Gly	missense_variant	MODERATE
1	52498841	T	C	KTI12	NM_138417.2	c.593A>G	p.His198Arg	missense_variant	MODERATE
1	52703448	A	G	ZFYVE9	NM_004799.3	c.359A>G	p.Tyr120Cys	missense_variant	MODERATE
1	52703448	A	G	ZFYVE9	NM_007324.3	c.359A>G	p.Tyr120Cys	missense_variant	MODERATE
1	52826675	C	T	CC2D1B	NM_032449.2	c.448G>A	p.Val150Ile	missense_variant	MODERATE
1	52827212	TTCCTCCTCCTCCTCCTCCTCC	TTCCTCCTCCTCCTCC	CC2D1B	NM_032449.2	c.270_275delGGAGGA	p.Glu91_Glu92del	inframe_deletion	MODERATE
1	52827228	TCCTCCAC	TC	CC2D1B	NM_032449.2	c.268_273delGTGGAG	p.Val90_Glu91del	inframe_deletion	MODERATE
1	52840559	C	T	ORC1	NM_004153.3	c.2314G>A	p.Val772Ile	missense_variant	MODERATE
1	52991594	T	G	ZCCHC11	NM_001009881.2	c.359A>C	p.Lys120Thr	missense_variant	MODERATE
1	53068191	T	C	GPX7	NM_015696.4	c.110T>C	p.Leu37Pro	missense_variant	MODERATE
1	53535493	C	G	PODN	NM_001199080.1	c.53C>G	p.Pro18Arg	missense_variant	MODERATE
1	53535493	C	G	PODN	NM_001199082.1	c.110C>G	p.Pro37Arg	missense_variant	MODERATE
1	53535493	C	G	PODN	NM_153703.4	c.110C>G	p.Pro37Arg	missense_variant	MODERATE
1	53541549	C	T	PODN	NM_001199080.1	c.574C>T	p.Arg192Cys	missense_variant	MODERATE
1	53541549	C	T	PODN	NM_153703.4	c.631C>T	p.Arg211Cys	missense_variant	MODERATE
1	53544147	G	A	PODN	NM_001199080.1	c.1052G>A	p.Arg351Gln	missense_variant	MODERATE
1	53544147	G	A	PODN	NM_001199082.1	c.683G>A	p.Arg228Gln	missense_variant	MODERATE
1	53544147	G	A	PODN	NM_153703.4	c.1109G>A	p.Arg370Gln	missense_variant	MODERATE
1	53544666	G	A	PODN	NM_001199080.1	c.1571G>A	p.Arg524His	missense_variant	MODERATE
1	53544666	G	A	PODN	NM_001199082.1	c.1202G>A	p.Arg401His	missense_variant	MODERATE
1	53544666	G	A	PODN	NM_153703.4	c.1628G>A	p.Arg543His	missense_variant	MODERATE
1	53556302	C	T	SLC1A7	NM_006671.4	c.1208G>A	p.Gly403Asp	missense_variant	MODERATE
1	53600047	T	C	SLC1A7	NM_001287596.1	c.190A>G	p.Met64Val	missense_variant	MODERATE
1	53600047	T	C	SLC1A7	NM_006671.4	c.190A>G	p.Met64Val	missense_variant	MODERATE
1	53722932	G	C	LRP8	NM_001018054.2	c.2414C>G	p.Thr805Ser	missense_variant	MODERATE
1	53722932	G	C	LRP8	NM_004631.4	c.2414C>G	p.Thr805Ser	missense_variant	MODERATE
1	53722932	G	C	LRP8	NM_033300.3	c.1904C>G	p.Thr635Ser	missense_variant	MODERATE
1	53980367	G	A	GLIS1	NM_147193.2	c.1289C>T	p.Pro430Leu	missense_variant	MODERATE
1	54060109	A	G	GLIS1	NM_147193.2	c.467T>C	p.Leu156Pro	missense_variant	MODERATE
1	54060428	C	T	GLIS1	NM_147193.2	c.148G>A	p.Gly50Ser	missense_variant	MODERATE
1	54301186	T	C	NDC1	NM_018087.4	c.165A>G	p.Ile55Met	missense_variant	MODERATE
1	54331947	C	A	YIPF1	NM_018982.4	c.757G>T	p.Asp253Tyr	missense_variant	MODERATE
1	54332024	C	T	YIPF1	NM_018982.4	c.680G>A	p.Arg227His	missense_variant	MODERATE
1	54417755	A	G	LRRC42	NM_001256409.1	c.83A>G	p.Asn28Ser	missense_variant	MODERATE
1	54417755	A	G	LRRC42	NM_052940.4	c.83A>G	p.Asn28Ser	missense_variant	MODERATE
1	54534466	C	A	TCEANC2	NM_153035.1	c.140C>A	p.Thr47Asn	missense_variant	MODERATE
1	54605318	TGGGGGGGG	TGGGGGGGGG	CDCP2	NM_201546.3	c.1216_1217insC	p.Pro407fs	frameshift_variant	HIGH
1	54605318	TGGGGGGGG	TGGGGGGGGGG	CDCP2	NM_201546.3	c.1216_1217insCC	p.Pro407fs	frameshift_variant	HIGH
1	54605318	TGGGGGGGG	TGGGGGGGGGG,TGGGGGGGGG	CDCP2	NM_201546.3	c.1216_1217insCC	p.Pro407fs	frameshift_variant	HIGH
1	54605318	TGGGGGGGG	TGGGGGGGGGG,TGGGGGGGGG	CDCP2	NM_201546.3	c.1216_1217insC	p.Pro407fs	frameshift_variant	HIGH
1	54605318	TGGGGGGGG	TGGGGGGGGG,TGGGGGGGGGG	CDCP2	NM_201546.3	c.1216_1217insCC	p.Pro407fs	frameshift_variant	HIGH
1	54605318	TGGGGGGGG	TGGGGGGGGG,TGGGGGGGGGG	CDCP2	NM_201546.3	c.1216_1217insC	p.Pro407fs	frameshift_variant	HIGH
1	54605318	TGGGGGGGG	TGGGGGGGGGG,TGGGGGGGGG	CDCP2	NM_201546.3	c.1216_1217insCC	p.Pro407fs	frameshift_variant	HIGH
1	54605318	TGGGGGGGG	TGGGGGGGGGG,TGGGGGGGGG	CDCP2	NM_201546.3	c.1216_1217insC	p.Pro407fs	frameshift_variant	HIGH
1	54605318	TGGGGGGGG	TGGGGGGGGG	CDCP2	NM_201546.3	c.1216_1217insC	p.Pro407fs	frameshift_variant	HIGH
1	54605318	TGGGGGGGG	TGGGGGGGGG,TGGGGGGGGGG	CDCP2	NM_201546.3	c.1216_1217insCC	p.Pro407fs	frameshift_variant	HIGH
1	54605318	TGGGGGGGG	TGGGGGGGGG,TGGGGGGGGGG	CDCP2	NM_201546.3	c.1216_1217insC	p.Pro407fs	frameshift_variant	HIGH
1	54610366	G	A	CDCP2	NM_201546.3	c.200C>T	p.Ser67Leu	missense_variant	MODERATE
1	55075122	C	G	FAM151A	NM_176782.2	c.1577G>C	p.Gly526Ala	missense_variant	MODERATE
1	55078204	C	T	FAM151A	NM_176782.2	c.755G>A	p.Arg252Gln	missense_variant	MODERATE
1	55085648	C	T	FAM151A	NM_176782.2	c.151G>A	p.Asp51Asn	missense_variant	MODERATE
1	55166015	C	T	MROH7	NM_001039464.2	c.2986C>T	p.Arg996Cys	missense_variant	MODERATE
1	55559698	T	C	USP24	NM_015306.2	c.6266A>G	p.Asn2089Ser	missense_variant	MODERATE
1	57216786	T	C	C1orf168	NM_001004303.4	c.1318A>G	p.Met440Val	missense_variant	MODERATE
1	57431611	G	A	C8B	NM_000066.3	c.11C>T	p.Ser4Phe	missense_variant	MODERATE
1	58992970	G	A	OMA1	NM_145243.3	c.1178C>T	p.Ala393Val	missense_variant	MODERATE
1	59004762	G	A	OMA1	NM_145243.3	c.205C>T	p.His69Tyr	missense_variant	MODERATE
1	59042311	T	G	TACSTD2	NM_002353.2	c.518A>C	p.Asp173Ala	missense_variant	MODERATE
1	60366696	T	C	CYP2J2	NM_000775.2	c.1271A>G	p.Asp424Gly	missense_variant	MODERATE
1	60370671	C	T	CYP2J2	NM_000775.2	c.1063G>A	p.Ala355Thr	missense_variant	MODERATE
1	60505677	C	T	C1orf87	NM_152377.2	c.659G>A	p.Arg220His	missense_variant	MODERATE
1	60505771	G	C	C1orf87	NM_152377.2	c.565C>G	p.Pro189Ala	missense_variant	MODERATE
1	60506673	T	C	C1orf87	NM_152377.2	c.473A>G	p.Asp158Gly	missense_variant	MODERATE
1	62267352	C	T	INADL	NM_176877.2	c.1460C>T	p.Thr487Ile	missense_variant	MODERATE
1	62579758	G	A	INADL	NM_176877.2	c.4495G>A	p.Glu1499Lys	missense_variant	MODERATE
1	62672889	A	G	L1TD1	NM_001164835.1	c.589A>G	p.Arg197Gly	missense_variant	MODERATE
1	62676284	C	T	L1TD1	NM_001164835.1	c.1838C>T	p.Thr613Ile	missense_variant	MODERATE
1	63021621	A	G	DOCK7	NM_001271999.1	c.2471T>C	p.Ile824Thr	missense_variant	MODERATE
1	63021621	A	G	DOCK7	NM_001272000.1	c.2471T>C	p.Ile824Thr	missense_variant	MODERATE
1	63085630	T	C	DOCK7	NM_001271999.1	c.1460A>G	p.Lys487Arg	missense_variant	MODERATE
1	63085630	T	C	DOCK7	NM_001272000.1	c.1460A>G	p.Lys487Arg	missense_variant	MODERATE
1	63085630	T	C	DOCK7	NM_001272002.1	c.1460A>G	p.Lys487Arg	missense_variant	MODERATE
1	63299751	A	C	ATG4C	NM_032852.3	c.976A>C	p.Lys326Gln	missense_variant	MODERATE
1	63299751	A	C	ATG4C	NM_178221.2	c.976A>C	p.Lys326Gln	missense_variant	MODERATE
1	63991322	T	A	EFCAB7	NM_032437.2	c.79T>A	p.Phe27Ile	missense_variant	MODERATE
1	63991379	G	A	EFCAB7	NM_032437.2	c.136G>A	p.Val46Ile	missense_variant	MODERATE
1	63999868	T	C	EFCAB7	NM_032437.2	c.785T>C	p.Met262Thr	missense_variant	MODERATE
1	64011657	A	G	EFCAB7	NM_032437.2	c.875A>G	p.Tyr292Cys	missense_variant	MODERATE
1	64643265	C	G	ROR1	NM_005012.3	c.1541C>G	p.Pro514Arg	missense_variant	MODERATE
1	65684439	T	A	AK4	NM_001005353.2	c.268T>A	p.Phe90Ile	missense_variant+splice_region_variant	MODERATE
1	65684439	T	A	AK4	NM_013410.3	c.268T>A	p.Phe90Ile	missense_variant+splice_region_variant	MODERATE
1	65684439	T	A	AK4	NM_203464.2	c.268T>A	p.Phe90Ile	missense_variant+splice_region_variant	MODERATE
1	67133217	G	A	SGIP1	NM_032291.2	c.476G>A	p.Arg159His	missense_variant	MODERATE
1	67792499	G	A	IL12RB2	NM_001258214.1	c.446G>A	p.Arg149Gln	missense_variant	MODERATE
1	67792499	G	A	IL12RB2	NM_001258215.1	c.446G>A	p.Arg149Gln	missense_variant	MODERATE
1	67792499	G	A	IL12RB2	NM_001559.2	c.446G>A	p.Arg149Gln	missense_variant	MODERATE
1	67816701	C	T	IL12RB2	NM_001258214.1	c.1187C>T	p.Ala396Val	missense_variant	MODERATE
1	67816701	C	T	IL12RB2	NM_001258215.1	c.1187C>T	p.Ala396Val	missense_variant	MODERATE
1	67816701	C	T	IL12RB2	NM_001559.2	c.1187C>T	p.Ala396Val	missense_variant	MODERATE
1	67838451	C	T	IL12RB2	NM_001258214.1	c.1702C>T	p.Gln568*	stop_gained	HIGH
1	67838451	C	T	IL12RB2	NM_001559.2	c.1702C>T	p.Gln568*	stop_gained	HIGH
1	68512899	C	A	DIRAS3	NM_004675.2	c.82G>T	p.Ala28Ser	missense_variant	MODERATE
1	68906614	C	T	RPE65	NM_000329.2	c.565G>A	p.Val189Ile	missense_variant	MODERATE
1	70460304	A	G	LRRC7	NM_020794.2	c.878A>G	p.Asn293Ser	missense_variant	MODERATE
1	70504932	C	A	LRRC7	NM_020794.2	c.3311C>A	p.Ala1104Glu	missense_variant	MODERATE
1	70654870	C	T	LRRC40	NM_017768.4	c.238G>A	p.Glu80Lys	missense_variant	MODERATE
1	70881670	C	T	CTH	NM_001190463.1	c.200C>T	p.Thr67Ile	missense_variant	MODERATE
1	70881670	C	T	CTH	NM_001902.5	c.200C>T	p.Thr67Ile	missense_variant	MODERATE
1	70881670	C	T	CTH	NM_153742.4	c.200C>T	p.Thr67Ile	missense_variant	MODERATE
1	72748084	G	C	NEGR1	NM_173808.2	c.94C>G	p.Leu32Val	missense_variant	MODERATE
1	74808620	G	C	TNNI3K	NM_001112808.2	c.1080G>C	p.Leu360Phe	missense_variant	MODERATE
1	74808620	G	C	FPGT-TNNI3K	NM_001199327.1	c.1080G>C	p.Leu360Phe	missense_variant	MODERATE
1	74808620	G	C	TNNI3K	NM_015978.2	c.777G>C	p.Leu259Phe	missense_variant	MODERATE
1	74954900	A	G	TNNI3K	NM_001112808.2	c.2452A>G	p.Met818Val	missense_variant	MODERATE
1	74954900	A	G	TNNI3K	NM_015978.2	c.2149A>G	p.Met717Val	missense_variant	MODERATE
1	75036815	T	C	C1orf173	NM_001002912.4	c.4579A>G	p.Asn1527Asp	missense_variant	MODERATE
1	75037857	CCCTCCTCCT	CCCTCCT	C1orf173	NM_001002912.4	c.3528_3530delAGG	p.Gly1177del	inframe_deletion	MODERATE
1	75038603	C	T	C1orf173	NM_001002912.4	c.2791G>A	p.Gly931Arg	missense_variant	MODERATE
1	75038975	C	G	C1orf173	NM_001002912.4	c.2419G>C	p.Ala807Pro	missense_variant	MODERATE
1	75055552	G	C	C1orf173	NM_001002912.4	c.1939C>G	p.Gln647Glu	missense_variant	MODERATE
1	76272779	C	A	MSH4	NM_002440.3	c.541C>A	p.Pro181Thr	missense_variant	MODERATE
1	76345823	A	G	MSH4	NM_002440.3	c.1766A>G	p.Tyr589Cys	missense_variant	MODERATE
1	77510054	G	C	ST6GALNAC5	NM_030965.1	c.427G>C	p.Val143Leu	missense_variant	MODERATE
1	78024345	CTATT	CTATTATT	AK5	NM_012093.3	c.1603_1605dupATT	p.Ile535dup	inframe_insertion	MODERATE
1	78024345	CTATT	CTATTATT	AK5	NM_174858.2	c.1681_1683dupATT	p.Ile561dup	inframe_insertion	MODERATE
1	78024349	T	TATC	AK5	NM_012093.3	c.1605_1606insATC	p.Ile535dup	inframe_insertion	MODERATE
1	78024349	T	TATC	AK5	NM_174858.2	c.1683_1684insATC	p.Ile561dup	inframe_insertion	MODERATE
1	78958451	A	T	PTGFR	NM_000959.3	c.23A>T	p.Gln8Leu	missense_variant	MODERATE
1	78958451	A	T	PTGFR	NM_001039585.1	c.23A>T	p.Gln8Leu	missense_variant	MODERATE
1	78958893	G	A	PTGFR	NM_000959.3	c.465G>A	p.Met155Ile	missense_variant	MODERATE
1	78958893	G	A	PTGFR	NM_001039585.1	c.465G>A	p.Met155Ile	missense_variant	MODERATE
1	79125148	G	A	IFI44	NM_006417.4	c.992G>A	p.Arg331Gln	missense_variant	MODERATE
1	79404913	T	G	ELTD1	NM_022159.3	c.356A>C	p.Asn119Thr	missense_variant	MODERATE
1	84373221	C	T	TTLL7	NM_024686.4	c.1910G>A	p.Arg637Gln	missense_variant	MODERATE
1	84417585	T	C	TTLL7	NM_024686.4	c.100A>G	p.Lys34Glu	missense_variant	MODERATE
1	84679969	C	T	PRKACB	NM_001242857.1	c.920C>T	p.Thr307Met	missense_variant	MODERATE
1	84679969	C	T	PRKACB	NM_001242859.1	c.911C>T	p.Thr304Met	missense_variant	MODERATE
1	84679969	C	T	PRKACB	NM_001242861.1	c.809C>T	p.Thr270Met	missense_variant	MODERATE
1	84679969	C	T	PRKACB	NM_001242862.1	c.1040C>T	p.Thr347Met	missense_variant	MODERATE
1	84679969	C	T	PRKACB	NM_001242862.1	c.899C>T	p.Thr300Met	missense_variant	MODERATE
1	84878071	G	A	DNASE2B	NM_021233.2	c.587G>A	p.Cys196Tyr	missense_variant	MODERATE
1	84944992	A	T	RPF1	NM_025065.6	c.28A>T	p.Ser10Cys	missense_variant	MODERATE
1	85020695	A	G	CTBS	NM_004388.2	c.1145T>C	p.Leu382Pro	missense_variant	MODERATE
1	85039998	CGCAGCGCCAGCAGCGCCAGCAGCGCCAGCAGCGC	CGCAGCGCCAGCAGCGCCAGCAGCGC	CTBS	NM_004388.2	c.67_75delGCGCTGCTG	p.Ala23_Leu25del	inframe_deletion	MODERATE
1	85040024	CAGCAGCGCTAG	CAG	CTBS	NM_004388.2	c.64_72delCTAGCGCTG	p.Leu22_Leu24del	inframe_deletion	MODERATE
1	85537631	C	G	WDR63	NM_001288563.1	c.7C>G	p.Pro3Ala	missense_variant	MODERATE
1	85537631	C	G	WDR63	NM_145172.3	c.7C>G	p.Pro3Ala	missense_variant	MODERATE
1	85589914	A	G	WDR63	NM_001288563.1	c.1975A>G	p.Ile659Val	missense_variant	MODERATE
1	85589914	A	G	WDR63	NM_145172.3	c.2092A>G	p.Ile698Val	missense_variant	MODERATE
1	85647905	A	G	SYDE2	NM_032184.1	c.2420T>C	p.Ile807Thr	missense_variant	MODERATE
1	85648356	C	G	SYDE2	NM_032184.1	c.1969G>C	p.Glu657Gln	missense_variant	MODERATE
1	85733374	C	T	BCL10	NM_003921.4	c.638G>A	p.Gly213Glu	missense_variant	MODERATE
1	85817226	T	G	DDAH1	NM_001134445.1	c.131A>C	p.Asn44Thr	missense_variant	MODERATE
1	85817226	T	G	DDAH1	NM_012137.3	c.440A>C	p.Asn147Thr	missense_variant	MODERATE
1	86904597	T	G	CLCA2	NM_006536.5	c.1011T>G	p.Phe337Leu	missense_variant	MODERATE
1	86905988	A	T	CLCA2	NM_006536.5	c.1361A>T	p.Glu454Val	missense_variant	MODERATE
1	86954700	A	G	CLCA1	NM_001285.3	c.1204A>G	p.Thr402Ala	missense_variant	MODERATE
1	87043728	G	A	CLCA4	NM_012128.3	c.2095G>A	p.Ala699Thr	missense_variant	MODERATE
1	87045896	TCCTACACCTAC	TCCTAC	CLCA4	NM_012128.3	c.2634_2639delACCTAC	p.Pro879_Thr880del	disruptive_inframe_deletion	MODERATE
1	87045902	ACCTACTCCTACTCCTACTCCTACTCCT	ACCTACTCCTACTCCTACTCCTACTCCTACTCCT	CLCA4	NM_012128.3	c.2656_2661dupACTCCT	p.Thr886_Pro887dup	inframe_insertion	MODERATE
1	87045921	CCTACT	CCTACTACTACT	CLCA4	NM_012128.3	c.2658_2659insACTACT	p.Thr886_Pro887insThrThr	inframe_insertion	MODERATE
1	87045924	ACTCCT	ACTCCTCCTCCT	CLCA4	NM_012128.3	c.2661_2662insCCTCCT	p.Pro887_Asp888insProPro	inframe_insertion	MODERATE
1	87045925	CTCCT	CTCCTAATCCT	CLCA4	NM_012128.3	c.2661_2662insAATCCT	p.Pro887_Asp888insAsnPro	inframe_insertion	MODERATE
1	87569237	G	A	HS2ST1	NM_012262.3	c.809G>A	p.Arg270Gln	missense_variant	MODERATE
1	89414921	T	C	CCBL2	NM_001008661.2	c.994A>G	p.Met332Val	missense_variant	MODERATE
1	89414921	T	C	CCBL2	NM_001008662.2	c.892A>G	p.Met298Val	missense_variant	MODERATE
1	89448809	T	C	RBMXL1	NM_001162536.2	c.701A>G	p.Tyr234Cys	missense_variant	MODERATE
1	89448809	T	C	RBMXL1	NM_019610.5	c.701A>G	p.Tyr234Cys	missense_variant	MODERATE
1	89479074	C	T	GBP3	NM_018284.2	c.662G>A	p.Arg221Gln	missense_variant	MODERATE
1	89481049	A	T	GBP3	NM_018284.2	c.239T>A	p.Met80Lys	missense_variant	MODERATE
1	89486344	G	T	GBP3	NM_018284.2	c.61C>A	p.Leu21Met	missense_variant	MODERATE
1	89520801	A	G	GBP1	NM_002053.2	c.1466T>C	p.Ile489Thr	missense_variant	MODERATE
1	89607295	C	T	GBP7	NM_207398.2	c.1402G>A	p.Val468Met	missense_variant	MODERATE
1	89729566	GC	G	GBP5	NM_052942.3	c.1214delG	p.Cys405fs	frameshift_variant	HIGH
1	89847445	T	G	GBP6	NM_198460.2	c.1064T>G	p.Met355Arg	missense_variant	MODERATE
1	90048327	G	A	LRRC8B	NM_001134476.1	c.118G>A	p.Val40Met	missense_variant	MODERATE
1	90048327	G	A	LRRC8B	NM_015350.2	c.118G>A	p.Val40Met	missense_variant	MODERATE
1	90049071	G	A	LRRC8B	NM_001134476.1	c.862G>A	p.Asp288Asn	missense_variant	MODERATE
1	90049071	G	A	LRRC8B	NM_015350.2	c.862G>A	p.Asp288Asn	missense_variant	MODERATE
1	91404792	T	C	ZNF644	NM_201269.2	c.2119A>G	p.Lys707Glu	missense_variant	MODERATE
1	91406186	G	A	ZNF644	NM_201269.2	c.725C>T	p.Thr242Met	missense_variant	MODERATE
1	91866635	A	G	HFM1	NM_001017975.3	c.5T>C	p.Leu2Pro	missense_variant	MODERATE
1	92224187	C	A	TGFBR3	NM_001195684.1	c.367G>T	p.Val123Phe	missense_variant	MODERATE
1	92224187	C	A	TGFBR3	NM_003243.4	c.367G>T	p.Val123Phe	missense_variant	MODERATE
1	92469990	C	T	BRDT	NM_001242805.1	c.2408C>T	p.Ala803Val	missense_variant	MODERATE
1	92469990	C	T	BRDT	NM_001242807.1	c.2270C>T	p.Ala757Val	missense_variant	MODERATE
1	92469990	C	T	BRDT	NM_001242810.1	c.2189C>T	p.Ala730Val	missense_variant	MODERATE
1	92469990	C	T	BRDT	NM_001726.3	c.2408C>T	p.Ala803Val	missense_variant	MODERATE
1	92469990	C	T	BRDT	NM_207189.2	c.2408C>T	p.Ala803Val	missense_variant	MODERATE
1	92642595	A	G	KIAA1107	NM_015237.2	c.531A>G	p.Ile177Met	missense_variant	MODERATE
1	92642962	A	G	KIAA1107	NM_015237.2	c.898A>G	p.Ile300Val	missense_variant	MODERATE
1	92754552	G	A	GLMN	NM_053274.2	c.551C>T	p.Thr184Ile	missense_variant	MODERATE
1	92754667	C	T	GLMN	NM_053274.2	c.436G>A	p.Ala146Thr	missense_variant	MODERATE
1	92941657	G	A	GFI1	NM_001127215.1	c.1198C>T	p.Leu400Phe	missense_variant	MODERATE
1	92941657	G	A	GFI1	NM_001127216.1	c.1198C>T	p.Leu400Phe	missense_variant	MODERATE
1	92941657	G	A	GFI1	NM_005263.3	c.1198C>T	p.Leu400Phe	missense_variant	MODERATE
1	92946625	G	C	GFI1	NM_001127215.1	c.319C>G	p.Pro107Ala	missense_variant	MODERATE
1	92946625	G	C	GFI1	NM_001127216.1	c.319C>G	p.Pro107Ala	missense_variant	MODERATE
1	92946625	G	C	GFI1	NM_005263.3	c.319C>G	p.Pro107Ala	missense_variant	MODERATE
1	94014948	C	T	FNBP1L	NM_001164473.2	c.1616C>T	p.Ala539Val	missense_variant	MODERATE
1	94014948	C	T	FNBP1L	NM_017737.4	c.1442C>T	p.Ala481Val	missense_variant	MODERATE
1	94033042	G	A	BCAR3	NM_001261408.1	c.2093C>T	p.Thr698Ile	missense_variant	MODERATE
1	94033042	G	A	BCAR3	NM_001261409.1	c.2093C>T	p.Thr698Ile	missense_variant	MODERATE
1	94033042	G	A	BCAR3	NM_001261410.1	c.1820C>T	p.Thr607Ile	missense_variant	MODERATE
1	94033042	G	A	BCAR3	NM_003567.3	c.2093C>T	p.Thr698Ile	missense_variant	MODERATE
1	94054750	C	T	BCAR3	NM_001261408.1	c.713G>A	p.Arg238His	missense_variant	MODERATE
1	94054750	C	T	BCAR3	NM_001261409.1	c.713G>A	p.Arg238His	missense_variant	MODERATE
1	94054750	C	T	BCAR3	NM_001261410.1	c.440G>A	p.Arg147His	missense_variant	MODERATE
1	94054750	C	T	BCAR3	NM_003567.3	c.713G>A	p.Arg238His	missense_variant	MODERATE
1	94337786	G	A	DNTTIP2	NM_014597.4	c.1909C>T	p.Arg637*	stop_gained	HIGH
1	94467548	C	G	ABCA4	NM_000350.2	c.6148G>C	p.Val2050Leu	missense_variant+splice_region_variant	MODERATE
1	94473287	G	A	ABCA4	NM_000350.2	c.5908C>T	p.Leu1970Phe	missense_variant	MODERATE
1	94473807	C	T	ABCA4	NM_000350.2	c.5882G>A	p.Gly1961Glu	missense_variant	MODERATE
1	94487490	A	G	ABCA4	NM_000350.2	c.4685T>C	p.Ile1562Thr	missense_variant	MODERATE
1	94514466	T	C	ABCA4	NM_000350.2	c.2701A>G	p.Thr901Ala	missense_variant	MODERATE
1	94514477	G	A	ABCA4	NM_000350.2	c.2690C>T	p.Thr897Ile	missense_variant	MODERATE
1	94671205	G	A	ARHGAP29	NM_004815.3	c.545C>T	p.Ser182Leu	missense_variant	MODERATE
1	94930400	A	G	ABCD3	NM_001122674.1	c.217A>G	p.Ile73Val	missense_variant	MODERATE
1	94930400	A	G	ABCD3	NM_002858.3	c.217A>G	p.Ile73Val	missense_variant	MODERATE
1	95290119	G	A	SLC44A3	NM_001258341.1	c.206G>A	p.Gly69Asp	missense_variant	MODERATE
1	95290119	G	A	SLC44A3	NM_001258342.1	c.98G>A	p.Gly33Asp	missense_variant	MODERATE
1	95290119	G	A	SLC44A3	NM_001258343.1	c.98G>A	p.Gly33Asp	missense_variant	MODERATE
1	95290119	G	A	SLC44A3	NM_152369.4	c.62G>A	p.Gly21Asp	missense_variant	MODERATE
1	95699789	G	A	RWDD3	NM_001128142.1	c.3G>A	p.Met1?	start_lost	HIGH
1	95699789	G	A	RWDD3	NM_001199682.1	c.3G>A	p.Met1?	start_lost	HIGH
1	95699829	A	G	RWDD3	NM_001128142.1	c.43A>G	p.Ile15Val	missense_variant	MODERATE
1	95699829	A	G	RWDD3	NM_001199682.1	c.43A>G	p.Ile15Val	missense_variant	MODERATE
1	97915614	C	T	DPYD	NM_000110.3	c.1905+1G>A	p.?	splice_donor_variant+intron_variant	HIGH
1	99150610	G	A	SNX7	NM_015976.4	c.350G>A	p.Arg117Lys	missense_variant	MODERATE
1	99150610	G	A	SNX7	NM_152238.3	c.350G>A	p.Arg117Lys	missense_variant	MODERATE
1	100133249	G	C	PALMD	NM_017734.4	c.178G>C	p.Glu60Gln	missense_variant	MODERATE
1	100152736	A	C	PALMD	NM_017734.4	c.505A>C	p.Asn169His	missense_variant	MODERATE
1	100346211	C	T	AGL	NM_000028.2	c.1759C>T	p.His587Tyr	missense_variant	MODERATE
1	100346211	C	T	AGL	NM_000642.2	c.1759C>T	p.His587Tyr	missense_variant	MODERATE
1	100346211	C	T	AGL	NM_000643.2	c.1759C>T	p.His587Tyr	missense_variant	MODERATE
1	100346211	C	T	AGL	NM_000644.2	c.1759C>T	p.His587Tyr	missense_variant	MODERATE
1	100346211	C	T	AGL	NM_000645.2	c.1708C>T	p.His570Tyr	missense_variant	MODERATE
1	100346211	C	T	AGL	NM_000646.2	c.1711C>T	p.His571Tyr	missense_variant	MODERATE
1	100681587	A	G	DBT	NM_001918.3	c.724T>C	p.Ser242Pro	missense_variant	MODERATE
1	100732168	C	T	RTCA	NM_001130841.1	c.134C>T	p.Thr45Met	missense_variant	MODERATE
1	100732168	C	T	RTCA	NM_003729.3	c.134C>T	p.Thr45Met	missense_variant	MODERATE
1	100740505	G	C	RTCA	NM_001130841.1	c.638G>C	p.Gly213Ala	missense_variant	MODERATE
1	100740505	G	C	RTCA	NM_003729.3	c.599G>C	p.Gly200Ala	missense_variant	MODERATE
1	103491135	T	C	COL11A1	NM_001190709.1	c.815A>G	p.Tyr272Cys	missense_variant	MODERATE
1	103491135	T	C	COL11A1	NM_001854.3	c.932A>G	p.Tyr311Cys	missense_variant	MODERATE
1	103491135	T	C	COL11A1	NM_080629.2	c.968A>G	p.Tyr323Cys	missense_variant	MODERATE
1	103540265	G	T	COL11A1	NM_001190709.1	c.560C>A	p.Thr187Lys	missense_variant	MODERATE
1	103540265	G	T	COL11A1	NM_001854.3	c.560C>A	p.Thr187Lys	missense_variant	MODERATE
1	103540265	G	T	COL11A1	NM_080629.2	c.560C>A	p.Thr187Lys	missense_variant	MODERATE
1	103540265	G	T	COL11A1	NM_080630.3	c.560C>A	p.Thr187Lys	missense_variant	MODERATE
1	104117852	G	A	AMY2B	NM_020978.4	c.886G>A	p.Gly296Arg	missense_variant	MODERATE
1	104297224	C	G	AMY1C	NM_001008219.1	c.982C>G	p.Leu328Val	missense_variant	MODERATE
1	108152557	G	T	VAV3	NM_001079874.1	c.331C>A	p.Pro111Thr	missense_variant	MODERATE
1	108152557	G	T	VAV3	NM_006113.4	c.2011C>A	p.Pro671Thr	missense_variant	MODERATE
1	109242232	C	T	PRPF38B	NM_018061.2	c.1231C>T	p.Arg411Trp	missense_variant	MODERATE
1	109260477	G	C	FNDC7	NM_001144937.1	c.161G>C	p.Gly54Ala	missense_variant	MODERATE
1	109392186	C	T	AKNAD1	NM_152763.4	c.1006G>A	p.Val336Ile	missense_variant	MODERATE
1	109465165	ACTTCTTC	ACTTC	GPSM2	NM_013296.4	c.1572_1574delTTC	p.Ser525del	disruptive_inframe_deletion	MODERATE
1	109526041	C	T	WDR47	NM_001142550.1	c.1961G>A	p.Arg654His	missense_variant	MODERATE
1	109779073	G	A	SARS	NM_006513.3	c.1160G>A	p.Gly387Glu	missense_variant	MODERATE
1	109792735	ACGCCGCCGCCGCCGC	ACGCCGCCGCCGCCGCCGC	CELSR2	NM_001408.2	c.47_49dupCGC	p.Pro16dup	disruptive_inframe_insertion	MODERATE
1	109792736	CGC	CGCGGC	CELSR2	NM_001408.2	c.37_38insGGC	p.Thr12_Pro13insArg	disruptive_inframe_insertion	MODERATE
1	109792737	GCC	GCCACC	CELSR2	NM_001408.2	c.38_39insACC	p.Pro13dup	disruptive_inframe_insertion	MODERATE
1	109792738	CCG	CCGGCG	CELSR2	NM_001408.2	c.39_40insGCG	p.Pro13_Pro14insAla	inframe_insertion	MODERATE
1	109792740	GCC	GCCACC	CELSR2	NM_001408.2	c.41_42insACC	p.Pro14dup	disruptive_inframe_insertion	MODERATE
1	109792740	GCC	GCCCCC	CELSR2	NM_001408.2	c.41_42insCCC	p.Pro14dup	disruptive_inframe_insertion	MODERATE
1	109792741	CCG	CCGACG	CELSR2	NM_001408.2	c.42_43insACG	p.Pro14_Pro15insThr	inframe_insertion	MODERATE
1	109792745	CGC	CGCAGC	CELSR2	NM_001408.2	c.46_47insAGC	p.Pro15_Pro16insGln	disruptive_inframe_insertion	MODERATE
1	109792748	CGCTGCTGCTGCTGTTGCTGCTGCTGCTGC	CGCTGCTGCTGCTGCTGTTGCTGCTGCTGCTGC	CELSR2	NM_001408.2	c.58_60dupCTG	p.Leu21dup	inframe_insertion	MODERATE
1	109794593	C	T	CELSR2	NM_001408.2	c.1892C>T	p.Thr631Met	missense_variant	MODERATE
1	109795742	T	A	CELSR2	NM_001408.2	c.3041T>A	p.Leu1014His	missense_variant	MODERATE
1	109801543	A	G	CELSR2	NM_001408.2	c.3800A>G	p.His1267Arg	missense_variant	MODERATE
1	109808423	T	G	CELSR2	NM_001408.2	c.5794T>G	p.Leu1932Val	missense_variant	MODERATE
1	109811858	G	A	CELSR2	NM_001408.2	c.6758G>A	p.Arg2253His	missense_variant	MODERATE
1	109812658	T	A	CELSR2	NM_001408.2	c.7211T>A	p.Leu2404Gln	missense_variant	MODERATE
1	109815883	C	T	CELSR2	NM_001408.2	c.8434C>T	p.Arg2812Trp	missense_variant	MODERATE
1	109837853	G	A	MYBPHL	NM_001010985.2	c.934C>T	p.His312Tyr	missense_variant	MODERATE
1	110020608	A	G	SYPL2	NM_001040709.1	c.625A>G	p.Met209Val	missense_variant	MODERATE
1	110026628	T	G	ATXN7L2	NM_153340.4	c.53T>G	p.Val18Gly	missense_variant	MODERATE
1	110151344	C	T	GNAT2	NM_005272.3	c.370G>A	p.Val124Met	missense_variant	MODERATE
1	110152708	C	T	GNAT2	NM_005272.3	c.257G>A	p.Arg86Gln	missense_variant	MODERATE
1	110169450	A	C	AMPD2	NM_001257360.1	c.796A>C	p.Thr266Pro	missense_variant	MODERATE
1	110169450	A	C	AMPD2	NM_001257361.1	c.442A>C	p.Thr148Pro	missense_variant	MODERATE
1	110169450	A	C	AMPD2	NM_004037.7	c.796A>C	p.Thr266Pro	missense_variant	MODERATE
1	110169450	A	C	AMPD2	NM_139156.3	c.553A>C	p.Thr185Pro	missense_variant	MODERATE
1	110169450	A	C	AMPD2	NM_203404.1	c.439A>C	p.Thr147Pro	missense_variant	MODERATE
1	110199348	C	G	GSTM4	NM_000850.4	c.51C>G	p.Ile17Met	missense_variant	MODERATE
1	110199348	C	G	GSTM4	NM_147148.2	c.51C>G	p.Ile17Met	missense_variant	MODERATE
1	110260040	A	G	GSTM5	NM_000851.3	c.649A>G	p.Ser217Gly	missense_variant	MODERATE
1	110293943	C	T	EPS8L3	NM_024526.3	c.1504G>A	p.Glu502Lys	missense_variant	MODERATE
1	110293943	C	T	EPS8L3	NM_133181.3	c.1597G>A	p.Glu533Lys	missense_variant	MODERATE
1	110884030	C	T	RBM15	NM_001201545.1	c.2003C>T	p.Ala668Val	missense_variant	MODERATE
1	110884030	C	T	RBM15	NM_022768.4	c.2003C>T	p.Ala668Val	missense_variant	MODERATE
1	111833488	CCTC	CCTCTC	CHIA	NM_001258003.1	c.7_8dupTC	p.Ser4fs	frameshift_variant	HIGH
1	111893911	C	T	PIFO	NM_181643.4	c.538C>T	p.Arg180Trp	missense_variant	MODERATE
1	111957411	C	T	OVGP1	NM_002557.3	c.1712G>A	p.Arg571His	missense_variant	MODERATE
1	111957511	GATGAC	GATGACCCACAGGGGTCAGGGTCTTATGAC	OVGP1	NM_002557.3	c.1606_1607insGTCATAAGACCCTGACCCCTGTGG	p.His529_Ser536dup	inframe_insertion	MODERATE
1	111957517	T	C	OVGP1	NM_002557.3	c.1606A>G	p.Ser536Gly	missense_variant	MODERATE
1	111957523	GGGTCA	GGGTCAGGGTCTTCTGTCCAGTGGTCA	OVGP1	NM_002557.3	c.1594_1595insTGACCACTGGACAGAAGACCC	p.Pro526_Val532dup	inframe_insertion	MODERATE
1	111957583	A	G	OVGP1	NM_002557.3	c.1540T>C	p.Tyr514His	missense_variant	MODERATE
1	111957592	A	G	OVGP1	NM_002557.3	c.1531T>C	p.Ser511Pro	missense_variant	MODERATE
1	112308622	A	C	DDX20	NM_007204.4	c.1576A>C	p.Ile526Leu	missense_variant	MODERATE
1	112323313	G	A	KCND3	NM_004980.4	c.1370C>T	p.Thr457Met	missense_variant+splice_region_variant	MODERATE
1	112323313	G	A	KCND3	NM_172198.2	c.1370C>T	p.Thr457Met	missense_variant+splice_region_variant	MODERATE
1	112999000	G	A	CTTNBP2NL	NM_018704.2	c.886G>A	p.Val296Met	missense_variant	MODERATE
1	112999339	A	G	CTTNBP2NL	NM_018704.2	c.1225A>G	p.Ser409Gly	missense_variant	MODERATE
1	113098598	T	C	ST7L	NM_017744.4	c.1288A>G	p.Ile430Val	missense_variant	MODERATE
1	113098598	T	C	ST7L	NM_138728.2	c.1288A>G	p.Ile430Val	missense_variant	MODERATE
1	113098598	T	C	ST7L	NM_138729.3	c.1288A>G	p.Ile430Val	missense_variant	MODERATE
1	113238174	G	A	MOV10	NM_001286072.1	c.1589G>A	p.Arg530His	missense_variant	MODERATE
1	113238174	G	A	MOV10	NM_020963.3	c.1757G>A	p.Arg586His	missense_variant	MODERATE
1	113240711	G	A	MOV10	NM_001286072.1	c.2126G>A	p.Arg709His	missense_variant	MODERATE
1	113240711	G	A	MOV10	NM_020963.3	c.2294G>A	p.Arg765His	missense_variant	MODERATE
1	114300364	T	C	PHTF1	NM_006608.2	c.59A>G	p.Asp20Gly	missense_variant	MODERATE
1	115124181	A	C	BCAS2	NM_005872.2	c.32T>G	p.Val11Gly	missense_variant	MODERATE
1	115527364	C	T	SYCP1	NM_001282541.1	c.2578C>T	p.Pro860Ser	missense_variant	MODERATE
1	115829221	G	T	NGF	NM_002506.2	c.196C>A	p.Gln66Lys	missense_variant	MODERATE
1	116275561	G	C	CASQ2	NM_001232.3	c.567C>G	p.Phe189Leu	missense_variant	MODERATE
1	116670219	G	A	MAB21L3	NM_152367.2	c.614G>A	p.Arg205Gln	missense_variant	MODERATE
1	116675880	T	G	MAB21L3	NM_152367.2	c.983T>G	p.Phe328Cys	missense_variant	MODERATE
1	116933446	C	A	ATP1A1	NM_000701.7	c.1265C>A	p.Ser422Tyr	missense_variant	MODERATE
1	116933446	C	A	ATP1A1	NM_001160233.1	c.1265C>A	p.Ser422Tyr	missense_variant	MODERATE
1	116933446	C	A	ATP1A1	NM_001160234.1	c.1172C>A	p.Ser391Tyr	missense_variant	MODERATE
1	117113566	G	T	CD58	NM_001144822.1	c.29C>A	p.Ala10Asp	missense_variant	MODERATE
1	117113566	G	T	CD58	NM_001779.2	c.29C>A	p.Ala10Asp	missense_variant	MODERATE
1	117122269	GGTCGTCGTCGTCGTCGTCGTC	GGTCGTCGTCGTCGTCGTC	IGSF3	NM_001007237.2	c.3058_3060delGAC	p.Asp1020del	inframe_deletion	MODERATE
1	117122269	GGTCGTCGTCGTCGTCGTCGTC	GGTCGTCGTCGTCGTCGTC	IGSF3	NM_001542.3	c.3118_3120delGAC	p.Asp1040del	inframe_deletion	MODERATE
1	117122285	GTC	GTCCTC	IGSF3	NM_001007237.2	c.3060_3061insGAG	p.Asp1020dup	inframe_insertion	MODERATE
1	117122285	GTC	GTCCTC	IGSF3	NM_001542.3	c.3120_3121insGAG	p.Asp1040dup	inframe_insertion	MODERATE
1	117122286	TC	TCCCC	IGSF3	NM_001007237.2	c.3060_3061insGGG	p.Asp1020dup	inframe_insertion	MODERATE
1	117122286	TC	TCCCC	IGSF3	NM_001542.3	c.3120_3121insGGG	p.Asp1040dup	inframe_insertion	MODERATE
1	117122288	GTCCTCCTCCTCCTCCTCCTCC	GTCCTCCTCCTCCTCCTCCTCCTCCTCC	IGSF3	NM_001007237.2	c.3038_3039insGGAGGA	p.Glu1012_Arg1013dup	inframe_insertion	MODERATE
1	117122288	G	C	IGSF3	NM_001007237.2	c.3060C>G	p.Asp1020Glu	missense_variant	MODERATE
1	117122288	GTCCTCCTCCTCCTCCTCCTCC	GTCCTCCTCCTCCTCCTCCTCCTCCTCC	IGSF3	NM_001007237.2	c.3038_3039insGGAGGA	p.Glu1012_Arg1013dup	inframe_insertion	MODERATE
1	117122288	GTCCTCCTCCTCCTCCTCCTCC	GTCCTCCTCCTCCTCCTCCTCCTCCTCC	IGSF3	NM_001542.3	c.3098_3099insGGAGGA	p.Glu1032_Arg1033dup	inframe_insertion	MODERATE
1	117122288	G	C	IGSF3	NM_001542.3	c.3120C>G	p.Asp1040Glu	missense_variant	MODERATE
1	117122288	GTCCTCCTCCTCCTCCTCCTCC	GTCCTCCTCCTCCTCCTCCTCCTCCTCC	IGSF3	NM_001542.3	c.3098_3099insGGAGGA	p.Glu1032_Arg1033dup	inframe_insertion	MODERATE
1	117122289	TCC	TCCCCC	IGSF3	NM_001007237.2	c.3056_3057insGGG	p.Glu1019dup	inframe_insertion	MODERATE
1	117122289	TCC	TCCCCC	IGSF3	NM_001542.3	c.3116_3117insGGG	p.Glu1039dup	inframe_insertion	MODERATE
1	117122291	CTC	CTCTTC	IGSF3	NM_001007237.2	c.3054_3055insGAA	p.Glu1018dup	inframe_insertion	MODERATE
1	117122291	CTC	CTCTTC	IGSF3	NM_001542.3	c.3114_3115insGAA	p.Glu1038dup	inframe_insertion	MODERATE
1	117122292	TCC	TCCGCC	IGSF3	NM_001007237.2	c.3053_3054insGGC	p.Glu1018dup	inframe_insertion	MODERATE
1	117122292	TCC	TCCCCC	IGSF3	NM_001007237.2	c.3053_3054insGGG	p.Glu1018dup	inframe_insertion	MODERATE
1	117122292	TCC	TCCGCC	IGSF3	NM_001542.3	c.3113_3114insGGC	p.Glu1038dup	inframe_insertion	MODERATE
1	117122292	TCC	TCCCCC	IGSF3	NM_001542.3	c.3113_3114insGGG	p.Glu1038dup	inframe_insertion	MODERATE
1	117122296	CCT	CCTACT	IGSF3	NM_001007237.2	c.3049_3050insAGT	p.Glu1017dup	stop_gained+inframe_insertion	HIGH
1	117122296	CCT	CCTACT	IGSF3	NM_001542.3	c.3109_3110insAGT	p.Glu1037dup	stop_gained+inframe_insertion	HIGH
1	117122298	TCC	TCCCCC	IGSF3	NM_001007237.2	c.3047_3048insGGG	p.Glu1016dup	inframe_insertion	MODERATE
1	117122298	TCC	TCCACC	IGSF3	NM_001007237.2	c.3047_3048insGGT	p.Glu1016dup	inframe_insertion	MODERATE
1	117122298	TCC	TCCCCC	IGSF3	NM_001542.3	c.3107_3108insGGG	p.Glu1036dup	inframe_insertion	MODERATE
1	117122298	TCC	TCCACC	IGSF3	NM_001542.3	c.3107_3108insGGT	p.Glu1036dup	inframe_insertion	MODERATE
1	117122301	TCC	TCCCCC	IGSF3	NM_001007237.2	c.3044_3045insGGG	p.Glu1015dup	inframe_insertion	MODERATE
1	117122301	TCC	TCCCCC	IGSF3	NM_001542.3	c.3104_3105insGGG	p.Glu1035dup	inframe_insertion	MODERATE
1	117122302	CCT	CCTACT	IGSF3	NM_001007237.2	c.3043_3044insAGT	p.Glu1015dup	stop_gained+inframe_insertion	HIGH
1	117122302	CCT	CCTACT	IGSF3	NM_001542.3	c.3103_3104insAGT	p.Glu1035dup	stop_gained+inframe_insertion	HIGH
1	117122304	TCC	TCCCCC	IGSF3	NM_001007237.2	c.3041_3042insGGG	p.Glu1014dup	inframe_insertion	MODERATE
1	117122304	TCC	TCCCCC	IGSF3	NM_001542.3	c.3101_3102insGGG	p.Glu1034dup	inframe_insertion	MODERATE
1	117122307	TCCC	TCCCCCC	IGSF3	NM_001007237.2	c.3037_3038insGGG	p.Arg1013dup	inframe_insertion	MODERATE
1	117122307	TCCC	TCCCCCC	IGSF3	NM_001542.3	c.3097_3098insGGG	p.Arg1033dup	inframe_insertion	MODERATE
1	117122308	CC	CCTGC	IGSF3	NM_001007237.2	c.3038_3039insGCA	p.Arg1013dup	inframe_insertion	MODERATE
1	117122308	CC	CCTGC	IGSF3	NM_001542.3	c.3098_3099insGCA	p.Arg1033dup	inframe_insertion	MODERATE
1	117127495	C	T	IGSF3	NM_001007237.2	c.2620G>A	p.Ala874Thr	missense_variant	MODERATE
1	117127495	C	T	IGSF3	NM_001542.3	c.2680G>A	p.Ala894Thr	missense_variant	MODERATE
1	117236796	A	C	C1orf137	NM_001013643.1	c.45A>C	p.Gln15His	missense_variant	MODERATE
1	117487711	T	A	PTGFRN	NM_020440.2	c.829T>A	p.Ser277Thr	missense_variant	MODERATE
1	117554216	G	A	CD101	NM_001256111.2	c.469G>A	p.Gly157Ser	missense_variant	MODERATE
1	117576631	C	T	CD101	NM_001256111.2	c.2974C>T	p.Arg992Trp	missense_variant	MODERATE
1	117618024	G	C	TTF2	NM_003594.3	c.818G>C	p.Ser273Thr	missense_variant	MODERATE
1	117619362	G	A	TTF2	NM_003594.3	c.1490G>A	p.Arg497His	missense_variant	MODERATE
1	117635401	G	A	TTF2	NM_003594.3	c.2854G>A	p.Glu952Lys	missense_variant	MODERATE
1	117944822	G	A	MAN1A2	NM_006699.3	c.317G>A	p.Arg106His	missense_variant	MODERATE
1	118523935	T	C	SPAG17	NM_206996.2	c.5962A>G	p.Thr1988Ala	missense_variant	MODERATE
1	118598515	T	C	SPAG17	NM_206996.2	c.2563A>G	p.Lys855Glu	missense_variant	MODERATE
1	119683231	A	C	WARS2	NM_015836.3	c.37T>G	p.Trp13Gly	missense_variant	MODERATE
1	119925645	T	A	HAO2	NM_001005783.1	c.278T>A	p.Phe93Tyr	missense_variant	MODERATE
1	119925645	T	A	HAO2	NM_016527.2	c.239T>A	p.Phe80Tyr	missense_variant	MODERATE
1	119927450	G	A	HAO2	NM_001005783.1	c.374G>A	p.Ser125Asn	missense_variant	MODERATE
1	119927450	G	A	HAO2	NM_016527.2	c.335G>A	p.Ser112Asn	missense_variant	MODERATE
1	120050104	C	T	HSD3B1	NM_000862.2	c.11C>T	p.Thr4Met	missense_variant	MODERATE
1	120054192	G	T	HSD3B1	NM_000862.2	c.218G>T	p.Arg73Ile	missense_variant	MODERATE
1	120345596	G	A	REG4	NM_001159353.1	c.260C>T	p.Pro87Leu	missense_variant	MODERATE
1	120458122	A	T	NOTCH2	NM_024408.3	c.7223T>A	p.Leu2408His	missense_variant	MODERATE
1	120459167	G	A	NOTCH2	NM_024408.3	c.6178C>T	p.Arg2060Cys	missense_variant	MODERATE
1	120466375	C	T	NOTCH2	NM_024408.3	c.4744G>A	p.Asp1582Asn	missense_variant	MODERATE
1	120468201	A	T	NOTCH2	NM_024408.3	c.4238T>A	p.Leu1413His	missense_variant	MODERATE
1	120496288	C	T	NOTCH2	NM_024408.3	c.2243G>A	p.Gly748Asp	missense_variant	MODERATE
1	120548095	C	A	NOTCH2	NM_024408.3	c.272G>T	p.Arg91Leu	missense_variant	MODERATE
1	120612002	CGGGG	CGG	NOTCH2	NM_024408.3	c.15_16delCC	p.Arg5fs	frameshift_variant	HIGH
1	143767778	T	A	PPIAL4G	NM_001123068.1	c.71A>T	p.Gln24Leu	missense_variant	MODERATE
1	143767833	T	C	PPIAL4G	NM_001123068.1	c.16A>G	p.Ile6Val	missense_variant	MODERATE
1	144826271	G	A	NBPF9	NM_001037675.3	c.1508G>A	p.Gly503Asp	missense_variant	MODERATE
1	144868071	G	A	PDE4DIP	NM_001198832.2	c.5050C>T	p.Pro1684Ser	missense_variant	MODERATE
1	144868071	G	A	PDE4DIP	NM_001198834.3	c.5368C>T	p.Pro1790Ser	missense_variant	MODERATE
1	144874902	A	G	PDE4DIP	NM_001198832.2	c.4574T>C	p.Leu1525Pro	missense_variant+splice_region_variant	MODERATE
1	144874902	A	G	PDE4DIP	NM_001198834.3	c.4706T>C	p.Leu1569Pro	missense_variant+splice_region_variant	MODERATE
1	144911949	T	C	PDE4DIP	NM_001002811.2	c.2649A>G	p.Ile883Met	missense_variant	MODERATE
1	144911949	T	C	PDE4DIP	NM_001002812.2	c.2160A>G	p.Ile720Met	missense_variant	MODERATE
1	144911949	T	C	PDE4DIP	NM_001198832.2	c.2358A>G	p.Ile786Met	missense_variant	MODERATE
1	144911949	T	C	PDE4DIP	NM_001198834.3	c.2160A>G	p.Ile720Met	missense_variant	MODERATE
1	144917827	CAA	CA	PDE4DIP	NM_001002811.2	c.1946delT	p.Val649fs	frameshift_variant	HIGH
1	144917827	CAA	CA	PDE4DIP	NM_001002812.2	c.1457delT	p.Val486fs	frameshift_variant	HIGH
1	144917827	CAA	CA	PDE4DIP	NM_001198832.2	c.1655delT	p.Val552fs	frameshift_variant	HIGH
1	144917827	CAA	CA	PDE4DIP	NM_001198834.3	c.1457delT	p.Val486fs	frameshift_variant	HIGH
1	144918984	C	T	PDE4DIP	NM_001002811.2	c.1691G>A	p.Arg564Gln	missense_variant	MODERATE
1	144918984	C	T	PDE4DIP	NM_001002812.2	c.1202G>A	p.Arg401Gln	missense_variant	MODERATE
1	144918984	C	T	PDE4DIP	NM_001198832.2	c.1400G>A	p.Arg467Gln	missense_variant	MODERATE
1	144918984	C	T	PDE4DIP	NM_001198834.3	c.1202G>A	p.Arg401Gln	missense_variant	MODERATE
1	144923728	GTT	GT	PDE4DIP	NM_001002811.2	c.1217delA	p.Glu406fs	frameshift_variant	HIGH
1	144923728	GTT	GT	PDE4DIP	NM_001002812.2	c.728delA	p.Glu243fs	frameshift_variant	HIGH
1	144923728	GTT	GT	PDE4DIP	NM_001198832.2	c.926delA	p.Glu309fs	frameshift_variant	HIGH
1	144923728	GTT	GT	PDE4DIP	NM_001198834.3	c.728delA	p.Glu243fs	frameshift_variant	HIGH
1	144931218	G	C	PDE4DIP	NM_001002811.2	c.491C>G	p.Pro164Arg	missense_variant	MODERATE
1	144931387	T	G	PDE4DIP	NM_001002811.2	c.322A>C	p.Ile108Leu	missense_variant	MODERATE
1	145273295	C	T	NOTCH2NL	NM_203458.4	c.149C>T	p.Thr50Met	missense_variant	MODERATE
1	145440086	C	T	TXNIP	NM_006472.4	c.520C>T	p.Pro174Ser	missense_variant	MODERATE
1	145477223	G	A	LIX1L	NM_153713.2	c.65G>A	p.Arg22Gln	missense_variant	MODERATE
1	145542255	A	G	ITGA10	NM_003637.3	c.3481A>G	p.Arg1161Gly	missense_variant	MODERATE
1	145562492	A	C	ANKRD35	NM_144698.4	c.2180A>C	p.Glu727Ala	missense_variant	MODERATE
1	145562532	C	G	ANKRD35	NM_144698.4	c.2220C>G	p.His740Gln	missense_variant	MODERATE
1	145567084	A	G	ANKRD35	NM_144698.4	c.2932A>G	p.Asn978Asp	missense_variant	MODERATE
1	145585518	A	C	PIAS3	NM_006099.3	c.1783A>C	p.Ser595Arg	missense_variant	MODERATE
1	145586669	CACTTTTAC	CAC	NUDT17	NM_001012758.2	c.899_904delGTAAAA	p.Lys301_Ser302del	inframe_deletion	MODERATE
1	145586839	C	G	NUDT17	NM_001012758.2	c.849G>C	p.Lys283Asn	missense_variant	MODERATE
1	145597025	C	T	POLR3C	NM_006468.6	c.1100G>A	p.Arg367His	missense_variant	MODERATE
1	145704167	C	T	CD160	NM_007053.3	c.250G>A	p.Gly84Arg	missense_variant	MODERATE
1	146684095	T	C	FMO5	NM_001144829.2	c.496A>G	p.Lys166Glu	missense_variant	MODERATE
1	146684095	T	C	FMO5	NM_001144830.2	c.496A>G	p.Lys166Glu	missense_variant	MODERATE
1	146684095	T	C	FMO5	NM_001461.3	c.496A>G	p.Lys166Glu	missense_variant	MODERATE
1	147090956	C	T	BCL9	NM_004326.3	c.995C>T	p.Pro332Leu	missense_variant	MODERATE
1	147380740	A	G	GJA8	NM_005267.4	c.658A>G	p.Asn220Asp	missense_variant	MODERATE
1	149783868	G	A	HIST2H2BF	NM_001024599.4	c.11C>T	p.Pro4Leu	missense_variant	MODERATE
1	149783868	G	A	HIST2H2BF	NM_001161334.1	c.11C>T	p.Pro4Leu	missense_variant	MODERATE
1	149902426	G	A	MTMR11	NM_001145862.1	c.1478C>T	p.Thr493Ile	missense_variant	MODERATE
1	149902426	G	A	MTMR11	NM_181873.3	c.1262C>T	p.Thr421Ile	missense_variant	MODERATE
1	149922021	T	C	OTUD7B	NM_020205.3	c.949A>G	p.Met317Val	missense_variant	MODERATE
1	150131324	G	A	PLEKHO1	NM_016274.4	c.836G>A	p.Arg279Gln	missense_variant	MODERATE
1	150199039	CTCCTCTTCCTCTTCCTCCTCCTCTTCCTC	CTCCTCTTCCTCCTCCTCTTCCTC	ANP32E	NM_001136479.2	c.421_426delGAGGAA	p.Glu141_Glu142del	inframe_deletion	MODERATE
1	150199039	CTCCTCTTCCTCTTCCTCCTCCTCTTCCTC	CTCCTCTTCCTCCTCCTCTTCCTC	ANP32E	NM_001280559.1	c.565_570delGAGGAA	p.Glu189_Glu190del	inframe_deletion	MODERATE
1	150199039	CTCCTCTTCCTCTTCCTCCTCCTCTTCCTC	CTCCTCTTCCTCCTCCTCTTCCTC	ANP32E	NM_001280560.1	c.399_404delGAGGAA	p.Arg134_Lys135del	inframe_deletion	MODERATE
1	150416763	C	T	RPRD2	NM_015203.3	c.604C>T	p.Arg202Cys	missense_variant	MODERATE
1	150444684	C	T	RPRD2	NM_015203.3	c.3260C>T	p.Thr1087Ile	missense_variant	MODERATE
1	150444704	T	C	RPRD2	NM_015203.3	c.3280T>C	p.Ser1094Pro	missense_variant	MODERATE
1	150471505	G	A	TARS2	NM_001271895.1	c.1288G>A	p.Glu430Lys	missense_variant	MODERATE
1	150471505	G	A	TARS2	NM_001271896.1	c.1144G>A	p.Glu382Lys	missense_variant	MODERATE
1	150471505	G	A	TARS2	NM_025150.4	c.1534G>A	p.Glu512Lys	missense_variant	MODERATE
1	150526270	C	T	ADAMTSL4	NM_001288608.1	c.803C>T	p.Ser268Phe	missense_variant	MODERATE
1	150526270	C	T	ADAMTSL4	NM_019032.4	c.803C>T	p.Ser268Phe	missense_variant	MODERATE
1	150526270	C	T	ADAMTSL4	NM_025008.3	c.803C>T	p.Ser268Phe	missense_variant	MODERATE
1	150530531	C	G	ADAMTSL4	NM_001288608.1	c.2357C>G	p.Pro786Arg	missense_variant	MODERATE
1	150530531	C	G	ADAMTSL4	NM_019032.4	c.2288C>G	p.Pro763Arg	missense_variant	MODERATE
1	150530531	C	G	ADAMTSL4	NM_025008.3	c.2288C>G	p.Pro763Arg	missense_variant	MODERATE
1	150531046	C	T	ADAMTSL4	NM_001288608.1	c.2549C>T	p.Pro850Leu	missense_variant	MODERATE
1	150531046	C	T	ADAMTSL4	NM_019032.4	c.2480C>T	p.Pro827Leu	missense_variant	MODERATE
1	150531046	C	T	ADAMTSL4	NM_025008.3	c.2480C>T	p.Pro827Leu	missense_variant	MODERATE
1	150532626	G	A	ADAMTSL4	NM_001288608.1	c.3248G>A	p.Arg1083His	missense_variant	MODERATE
1	150532626	G	A	ADAMTSL4	NM_019032.4	c.3179G>A	p.Arg1060His	missense_variant	MODERATE
1	150551576	A	G	MCL1	NM_001197320.1	c.431T>C	p.Leu144Pro	missense_variant	MODERATE
1	150551576	A	G	MCL1	NM_182763.2	c.431T>C	p.Leu144Pro	missense_variant	MODERATE
1	150551676	TCTCCTC	TCTC	MCL1	NM_001197320.1	c.325_327delGAG	p.Glu109del	inframe_deletion	MODERATE
1	150551676	TCTCCTC	TCTC	MCL1	NM_182763.2	c.325_327delGAG	p.Glu109del	inframe_deletion	MODERATE
1	150551745	C	T	MCL1	NM_001197320.1	c.262G>A	p.Asp88Asn	missense_variant	MODERATE
1	150551745	C	T	MCL1	NM_182763.2	c.262G>A	p.Asp88Asn	missense_variant	MODERATE
1	150620852	T	C	GOLPH3L	NM_018178.5	c.803A>G	p.Lys268Arg	missense_variant	MODERATE
1	150789864	A	C	ARNT	NM_001286035.1	c.1509T>G	p.Asp503Glu	missense_variant	MODERATE
1	150789864	A	C	ARNT	NM_001286036.1	c.1551T>G	p.Asp517Glu	missense_variant	MODERATE
1	150789864	A	C	ARNT	NM_001668.3	c.1551T>G	p.Asp517Glu	missense_variant	MODERATE
1	150933468	C	T	SETDB1	NM_012432.3	c.2930C>T	p.Pro977Leu	missense_variant	MODERATE
1	150935124	C	T	SETDB1	NM_012432.3	c.3220C>T	p.Arg1074Cys	missense_variant	MODERATE
1	150938697	C	G	CERS2	NM_022075.4	c.1070G>C	p.Gly357Ala	missense_variant	MODERATE
1	150938697	C	G	CERS2	NM_181746.3	c.1070G>C	p.Gly357Ala	missense_variant	MODERATE
1	150960630	A	G	ANXA9	NM_003568.2	c.761A>G	p.His254Arg	missense_variant	MODERATE
1	151021099	GGGAAGAGTGCCCCCTGGA	GGGA	C1orf56	NM_017860.3	c.780_794delAGAGTGCCCCCTGGA	p.Glu260_Leu264del	disruptive_inframe_deletion	MODERATE
1	151105831	T	C	SEMA6C	NM_001178061.1	c.2018A>G	p.Glu673Gly	missense_variant	MODERATE
1	151105831	T	C	SEMA6C	NM_001178062.1	c.1898A>G	p.Glu633Gly	missense_variant	MODERATE
1	151105831	T	C	SEMA6C	NM_030913.4	c.1922A>G	p.Glu641Gly	missense_variant	MODERATE
1	151110510	G	A	SEMA6C	NM_001178061.1	c.619C>T	p.Pro207Ser	missense_variant	MODERATE
1	151110510	G	A	SEMA6C	NM_030913.4	c.619C>T	p.Pro207Ser	missense_variant	MODERATE
1	151140732	G	A	SCNM1	NM_001204848.1	c.406G>A	p.Glu136Lys	missense_variant	MODERATE
1	151140732	G	A	SCNM1	NM_001204856.1	c.511G>A	p.Glu171Lys	missense_variant	MODERATE
1	151143016	T	C	TMOD4	NM_013353.2	c.994A>G	p.Met332Val	missense_variant	MODERATE
1	151237988	C	G	PSMD4	NM_002810.2	c.557C>G	p.Ser186Cys	missense_variant	MODERATE
1	151259113	G	A	ZNF687	NM_020832.1	c.346G>A	p.Gly116Arg	missense_variant	MODERATE
1	151316324	C	T	RFX5	NM_001025603.1	c.590G>A	p.Arg197Gln	missense_variant	MODERATE
1	151337703	C	T	SELENBP1	NM_001258288.1	c.913G>A	p.Glu305Lys	missense_variant	MODERATE
1	151337703	C	T	SELENBP1	NM_001258289.1	c.1225G>A	p.Glu409Lys	missense_variant	MODERATE
1	151337703	C	T	SELENBP1	NM_003944.3	c.1099G>A	p.Glu367Lys	missense_variant	MODERATE
1	151400775	G	C	POGZ	NM_001194937.1	c.683C>G	p.Thr228Ser	missense_variant	MODERATE
1	151400775	G	C	POGZ	NM_001194938.1	c.524C>G	p.Thr175Ser	missense_variant	MODERATE
1	151400775	G	C	POGZ	NM_145796.3	c.398C>G	p.Thr133Ser	missense_variant	MODERATE
1	151400775	G	C	POGZ	NM_207171.2	c.524C>G	p.Thr175Ser	missense_variant	MODERATE
1	151503071	G	A	CGN	NM_020770.2	c.2420G>A	p.Arg807Gln	missense_variant	MODERATE
1	151733293	G	A	MRPL9	NM_031420.2	c.671C>T	p.Thr224Met	missense_variant+splice_region_variant	MODERATE
1	151734961	C	T	MRPL9	NM_031420.2	c.326G>A	p.Gly109Asp	missense_variant	MODERATE
1	151748992	T	C	TDRKH	NM_001083963.1	c.967A>G	p.Ile323Val	missense_variant	MODERATE
1	151748992	T	C	TDRKH	NM_001083964.1	c.832A>G	p.Ile278Val	missense_variant	MODERATE
1	151748992	T	C	TDRKH	NM_001083965.1	c.967A>G	p.Ile323Val	missense_variant	MODERATE
1	151748992	T	C	TDRKH	NM_006862.3	c.967A>G	p.Ile323Val	missense_variant	MODERATE
1	151774616	G	A	LINGO4	NM_001004432.2	c.565C>T	p.Arg189Cys	missense_variant	MODERATE
1	151955753	G	C	S100A10	NM_002966.2	c.180C>G	p.Asp60Glu	missense_variant	MODERATE
1	152059059	A	G	TCHHL1	NM_001008536.1	c.1099T>C	p.Cys367Arg	missense_variant	MODERATE
1	152059779	G	A	TCHHL1	NM_001008536.1	c.379C>T	p.Pro127Ser	missense_variant	MODERATE
1	152080820	C	G	TCHH	NM_007113.3	c.4873G>C	p.Glu1625Gln	missense_variant	MODERATE
1	152081549	G	A	TCHH	NM_007113.3	c.4144C>T	p.Arg1382Trp	missense_variant	MODERATE
1	152081757	C	A	TCHH	NM_007113.3	c.3936G>T	p.Arg1312Ser	missense_variant	MODERATE
1	152084175	TTGCTGCTCGCGCCTCTCCTGCTGCTCGCGCCTCTCCT	TTGCTGCTCGCGCCTCTCCTGCTGCTCGCGCCTCTCCTGCTGCTCGCGCCTCTCCT	TCHH	NM_007113.3	c.1480_1481insAGGAGAGGCGCGAGCAGC	p.Leu489_Glu494dup	inframe_insertion	MODERATE
1	152084188	CTCTCCTGCTGCTCGCGC	CTCTCCTGCTGCTCGCGCTTCTCCTGCTGCTCGCGC	TCHH	NM_007113.3	c.1487_1488insGCGCGAGCAGCAGGAGAA	p.Leu491_Arg496dup	inframe_insertion	MODERATE
1	152084189	TCTCCTGCTGCTCG	TCTCCTGCTGCTCGGGCCGCTCCTGCTGCTCG	TCHH	NM_007113.3	c.1490_1491insCGAGCAGCAGGAGCGGCC	p.Glu492_Arg497dup	inframe_insertion	MODERATE
1	152084191	TCCTGCTGCTCGCGCCTC	TCCTGCTGCTCGCGCCTCCCCTGCTGCTCGCGCCTC	TCHH	NM_007113.3	c.1484_1485insGAGGCGCGAGCAGCAGGG	p.Lys490_Glu495dup	inframe_insertion	MODERATE
1	152084198	GCTCGCGCCTCTCCT	GCTCGCGCCTCTCCTGCTACTCGCGCCTCTCCT	TCHH	NM_007113.3	c.1480_1481insAGGAGAGGCGCGAGTAGC	p.Leu489_Glu494dup	stop_gained+inframe_insertion	HIGH
1	152084202	GCGCCTCTCCT	GCGCCTCTCCTGCTGCTCACGCCTCTCCT	TCHH	NM_007113.3	c.1480_1481insAGGAGAGGCGTGAGCAGC	p.Leu489_Glu494dup	inframe_insertion	MODERATE
1	152084203	CGCCTCTCCT	CGCCTCTCCTGCTGCTCGTGCCTCTCCT	TCHH	NM_007113.3	c.1480_1481insAGGAGAGGCACGAGCAGC	p.Leu489_Glu494dup	inframe_insertion	MODERATE
1	152084207	TCTCCT	TCTCCTGCTGCTCGCGCCCCTCCT	TCHH	NM_007113.3	c.1480_1481insAGGAGGGGCGCGAGCAGC	p.Leu489_Glu494dup	inframe_insertion	MODERATE
1	152084209	TCCT	TCCTGCTGCTCGCGCCTCCCCT	TCHH	NM_007113.3	c.1480_1481insAGGGGAGGCGCGAGCAGC	p.Leu489_Glu494dup	inframe_insertion	MODERATE
1	152084212	T	TGCTGCTCGCGCCTCTCCC	TCHH	NM_007113.3	c.1480_1481insGGGAGAGGCGCGAGCAGC	p.Glu494delinsGlyGluArgArgGluGlnGln	inframe_insertion	MODERATE
1	152084212	T	TGCTGCTCGCGCCTCACCA	TCHH	NM_007113.3	c.1480_1481insTGGTGAGGCGCGAGCAGC	p.Glu494delinsValValArgArgGluGlnGln	inframe_insertion	MODERATE
1	152084212	T	TGCTGCTCGCGCCTCTCCC	TCHH	NM_007113.3	c.1480_1481insGGGAGAGGCGCGAGCAGC	p.Glu494delinsGlyGluArgArgGluGlnGln	inframe_insertion	MODERATE
1	152084212	T	TGCTGCTCGCGCCTCTCCG	TCHH	NM_007113.3	c.1480_1481insCGGAGAGGCGCGAGCAGC	p.Glu494delinsAlaGluArgArgGluGlnGln	inframe_insertion	MODERATE
1	152084657	TCTCCTCCT	TCTCCTCCTCCT	TCHH	NM_007113.3	c.1027_1028insAGG	p.Gln343dup	inframe_insertion	MODERATE
1	152084693	TCTCCTCCT	TCTCCT	TCHH	NM_007113.3	c.992_994delAGG	p.Glu332del	inframe_deletion	MODERATE
1	152085049	AGCTCCCGCC	AGCTCCCGCCGCTCCCGCC	TCHH	NM_007113.3	c.634_635insGGCGGGAGC	p.Leu210_Arg212dup	inframe_insertion	MODERATE
1	152129087	T	C	RPTN	NM_001122965.1	c.488A>G	p.Lys163Arg	missense_variant	MODERATE
1	152129094	A	G	RPTN	NM_001122965.1	c.481T>C	p.Ser161Pro	missense_variant	MODERATE
1	152186802	T	C	HRNR	NM_001009931.2	c.7303A>G	p.Ser2435Gly	missense_variant	MODERATE
1	152188212	C	T	HRNR	NM_001009931.2	c.5893G>A	p.Gly1965Ser	missense_variant	MODERATE
1	152188370	T	C	HRNR	NM_001009931.2	c.5735A>G	p.Gln1912Arg	missense_variant	MODERATE
1	152188964	C	T	HRNR	NM_001009931.2	c.5141G>A	p.Ser1714Asn	missense_variant	MODERATE
1	152192471	C	T	HRNR	NM_001009931.2	c.1634G>A	p.Arg545His	missense_variant	MODERATE
1	152277184	T	C	FLG	NM_002016.1	c.10178A>G	p.His3393Arg	missense_variant	MODERATE
1	152277797	C	G	FLG	NM_002016.1	c.9565G>C	p.Ala3189Pro	missense_variant	MODERATE
1	152278892	T	C	FLG	NM_002016.1	c.8470A>G	p.Arg2824Gly	missense_variant	MODERATE
1	152278955	C	T	FLG	NM_002016.1	c.8407G>A	p.Glu2803Lys	missense_variant	MODERATE
1	152281517	G	T	FLG	NM_002016.1	c.5845C>A	p.Gln1949Lys	missense_variant	MODERATE
1	152281664	C	A	FLG	NM_002016.1	c.5698G>T	p.Val1900Leu	missense_variant	MODERATE
1	152283053	G	A	FLG	NM_002016.1	c.4309C>T	p.Arg1437Cys	missense_variant	MODERATE
1	152284814	T	C	FLG	NM_002016.1	c.2548A>G	p.Arg850Gly	missense_variant	MODERATE
1	152285076	CACTGACTG	CACTG	FLG	NM_002016.1	c.2278_2281delCAGT	p.Gln760fs	frameshift_variant	HIGH
1	152285369	C	T	FLG	NM_002016.1	c.1993G>A	p.Glu665Lys	missense_variant	MODERATE
1	152324002	T	C	FLG2	NM_001014342.2	c.6260A>G	p.His2087Arg	missense_variant	MODERATE
1	152325241	T	G	FLG2	NM_001014342.2	c.5021A>C	p.His1674Pro	missense_variant	MODERATE
1	152325382	G	C	FLG2	NM_001014342.2	c.4880C>G	p.Thr1627Ser	missense_variant	MODERATE
1	152325634	G	A	FLG2	NM_001014342.2	c.4628C>T	p.Thr1543Ile	missense_variant	MODERATE
1	152325959	C	T	FLG2	NM_001014342.2	c.4303G>A	p.Gly1435Arg	missense_variant	MODERATE
1	152383382	C	T	CRNN	NM_016190.2	c.176G>A	p.Arg59His	missense_variant	MODERATE
1	152484260	A	T	LCE5A	NM_178438.4	c.250A>T	p.Ser84Cys	missense_variant	MODERATE
1	152659471	T	G	LCE2B	NM_014357.4	c.152T>G	p.Ile51Ser	missense_variant	MODERATE
1	152681679	CCAGCTCTGGGGGCTG	CCAGCTCTGGGGGCTGCTGCAGCTCTGGGGGCTG	LCE4A	NM_178356.2	c.143_144insCTGCAGCTCTGGGGGCTG	p.Ser43_Cys48dup	disruptive_inframe_insertion	MODERATE
1	152681680	CAGCTCTGGGGGCTG	CAGCTCTGGGGGCTGCTGTAGCTCTGGGGGCTG	LCE4A	NM_178356.2	c.143_144insCTGTAGCTCTGGGGGCTG	p.Ser43_Cys48dup	disruptive_inframe_insertion	MODERATE
1	152681681	AGCTCTGGGGGCTG	AGCTCTGGGGGCTGCTGTTGCTCTGGGGGCTG	LCE4A	NM_178356.2	c.143_144insCTGTTGCTCTGGGGGCTG	p.Ser43_Cys48dup	disruptive_inframe_insertion	MODERATE
1	152681682	GCTCTGGGGGCTG	GCTCTGGGGGCTGCTGTATCTCTGGGGGCTG	LCE4A	NM_178356.2	c.143_144insCTGTATCTCTGGGGGCTG	p.Ser43_Cys48dup	disruptive_inframe_insertion	MODERATE
1	152681682	GCTCTGGGGGCTG	GCTCTGGGGGCTGCTGTAACTCTGGGGGCTG	LCE4A	NM_178356.2	c.143_144insCTGTAACTCTGGGGGCTG	p.Ser43_Cys48dup	disruptive_inframe_insertion	MODERATE
1	152681683	CTCTGGGGGCTG	CTCTGGGGGCTGCTGTAGTTCTGGGGGCTG	LCE4A	NM_178356.2	c.143_144insCTGTAGTTCTGGGGGCTG	p.Ser43_Cys48dup	disruptive_inframe_insertion	MODERATE
1	152681683	CTCTGGGGGCTG	CTCTGGGGGCTGCTGTAGATCTGGGGGCTG	LCE4A	NM_178356.2	c.143_144insCTGTAGATCTGGGGGCTG	p.Ser43_Cys48dup	disruptive_inframe_insertion	MODERATE
1	152681683	CTCTGGGGG	CTCTGGGGGGTGCTGTAGGTCTGGGGG	LCE4A	NM_178356.2	c.140_141insGTGCTGTAGGTCTGGGGG	p.Gly42_Gly47dup	disruptive_inframe_insertion	MODERATE
1	152681686	TGGGGGCTG	TGGGGGCTGCTGTAGCTCCGGGGGCTG	LCE4A	NM_178356.2	c.143_144insCTGTAGCTCCGGGGGCTG	p.Ser43_Cys48dup	disruptive_inframe_insertion	MODERATE
1	152681687	GGGGGCTG	GGGGGCTGCTGTAGCTCTTGGGGCTG	LCE4A	NM_178356.2	c.143_144insCTGTAGCTCTTGGGGCTG	p.Ser43_Cys48dup	disruptive_inframe_insertion	MODERATE
1	152681688	GGGGCTG	GGGGCTGCTGTAGCTCTGTGGGCTG	LCE4A	NM_178356.2	c.143_144insCTGTAGCTCTGTGGGCTG	p.Ser43_Cys48dup	disruptive_inframe_insertion	MODERATE
1	152681690	GGCTG	GGCTGCTGTAGCTCTGGGTGCTG	LCE4A	NM_178356.2	c.143_144insCTGTAGCTCTGGGTGCTG	p.Ser43_Cys48dup	disruptive_inframe_insertion	MODERATE
1	152681690	GGCTG	GGCTGCTGTAGCTCTGGGCGCTG	LCE4A	NM_178356.2	c.143_144insCTGTAGCTCTGGGCGCTG	p.Ser43_Cys48dup	disruptive_inframe_insertion	MODERATE
1	152681691	GCT	GCTACTGTAGCTCTGGGGACT	LCE4A	NM_178356.2	c.142_143insACTGTAGCTCTGGGGACT	p.Gly47_Cys48insTyrCysSerSerGlyAsp	disruptive_inframe_insertion	MODERATE
1	152681691	GCTG	GCTGCTGTAGCTCTGGGGTCTG	LCE4A	NM_178356.2	c.143_144insCTGTAGCTCTGGGGTCTG	p.Ser43_Cys48dup	disruptive_inframe_insertion	MODERATE
1	152681692	CTG	CTGCTGTAGCTCTGGGGGATG	LCE4A	NM_178356.2	c.143_144insCTGTAGCTCTGGGGGATG	p.Ser43_Cys48dup	disruptive_inframe_insertion	MODERATE
1	152681693	TG	TGCTGTAGCTCTGGGGGCCG	LCE4A	NM_178356.2	c.143_144insCTGTAGCTCTGGGGGCCG	p.Ser43_Cys48dup	disruptive_inframe_insertion	MODERATE
1	152681694	G	GCTGTAGCTCTGGGGGCTT	LCE4A	NM_178356.2	c.143_144insCTGTAGCTCTGGGGGCTT	p.Ser43_Cys48dup	disruptive_inframe_insertion	MODERATE
1	152749010	AGCTCTGGGGGCTGCTGC	AGCTCTGGGGGCTGCTGCTGCTCTGGGGGCTGCTGC	LCE1F	NM_178354.2	c.180_181insTGCTCTGGGGGCTGCTGC	p.Cys60_Ser61insCysSerGlyGlyCysCys	inframe_insertion	MODERATE
1	152975810	G	A	SPRR3	NM_001097589.1	c.314G>A	p.Gly105Asp	missense_variant	MODERATE
1	152975810	G	A	SPRR3	NM_005416.2	c.314G>A	p.Gly105Asp	missense_variant	MODERATE
1	153233488	CGGCGGTGGCGGTGGCGG	CGGCGGTGGCGGTGGCGGTGGCGG	LOR	NM_000427.2	c.75_80dupTGGCGG	p.Gly26_Gly27dup	disruptive_inframe_insertion	MODERATE
1	153233491	CGGTGG	CGGTGGGGGTGG	LOR	NM_000427.2	c.71_72insGGGTGG	p.Gly23_Gly24dup	disruptive_inframe_insertion	MODERATE
1	153233492	GGTGGC	GGTGGCAGTGGC	LOR	NM_000427.2	c.72_73insAGTGGC	p.Gly24_Gly25insSerGly	inframe_insertion	MODERATE
1	153233493	GTGGCG	GTGGCGTTGGCG	LOR	NM_000427.2	c.73_74insTTGGCG	p.Gly24_Gly25insValGly	disruptive_inframe_insertion	MODERATE
1	153233494	TGGCGG	TGGCGGGGGCGG	LOR	NM_000427.2	c.74_75insGGGCGG	p.Gly24_Gly25dup	disruptive_inframe_insertion	MODERATE
1	153233496	GCGGTG	GCGGTGTCGGTG	LOR	NM_000427.2	c.76_77insTCGGTG	p.Gly25_Gly26insValGly	disruptive_inframe_insertion	MODERATE
1	153233497	CGGTGG	CGGTGGTGGTGG	LOR	NM_000427.2	c.77_78insTGGTGG	p.Gly25_Gly26dup	disruptive_inframe_insertion	MODERATE
1	153233510	A	G	LOR	NM_000427.2	c.85A>G	p.Ser29Gly	missense_variant	MODERATE
1	153233991	ACTCTGGCGGCGGCTCTGGC	ACTCTGGCGGCGGCTCTGGCGGCGGCTCTGGC	LOR	NM_000427.2	c.574_585dupGGCGGCTCTGGC	p.Gly192_Gly195dup	inframe_insertion	MODERATE
1	153234003	GCTCTGGC	GCTCTGGCGGCGTCTCTGGC	LOR	NM_000427.2	c.585_586insGGCGTCTCTGGC	p.Gly195_Cys196insGlyValSerGly	inframe_insertion	MODERATE
1	153234010	C	CGGCGGCTCTGGT	LOR	NM_000427.2	c.585_586insGGCGGCTCTGGT	p.Gly192_Gly195dup	inframe_insertion	MODERATE
1	153234010	C	CGGCGGCTCTGGG	LOR	NM_000427.2	c.585_586insGGCGGCTCTGGG	p.Gly192_Gly195dup	inframe_insertion	MODERATE
1	153410798	A	G	S100A7L2	NM_001045479.1	c.41T>C	p.Ile14Thr	missense_variant	MODERATE
1	153591508	C	T	S100A13	NM_001024210.1	c.160G>A	p.Gly54Ser	missense_variant	MODERATE
1	153591508	C	T	S100A13	NM_001024212.1	c.160G>A	p.Gly54Ser	missense_variant	MODERATE
1	153591508	C	T	S100A13	NM_001024213.1	c.160G>A	p.Gly54Ser	missense_variant	MODERATE
1	153591508	C	T	S100A13	NM_005979.2	c.160G>A	p.Gly54Ser	missense_variant	MODERATE
1	153657484	T	G	NPR1	NM_000906.3	c.1529T>G	p.Val510Gly	missense_variant	MODERATE
1	153662423	G	A	NPR1	NM_000906.3	c.2899G>A	p.Glu967Lys	missense_variant	MODERATE
1	153747981	C	T	SLC27A3	NM_024330.1	c.149C>T	p.Ala50Val	missense_variant	MODERATE
1	153906087	A	G	DENND4B	NM_014856.2	c.3202T>C	p.Ser1068Pro	missense_variant	MODERATE
1	153906135	T	G	DENND4B	NM_014856.2	c.3154A>C	p.Thr1052Pro	missense_variant	MODERATE
1	153907272	CCTGCTCCTGCTGCT	CCTGCT	DENND4B	NM_014856.2	c.2723_2731delAGCAGCAGG	p.Gln909_Glu911del	inframe_deletion	MODERATE
1	153907278	CCTGCTGCTGCTGCTGCTGCTGCTGCTGTTGCTGCTGCTGCTGCTG	CCTGCTGCTGCTGCTGCTGTTGCTGCTGCTGCTGCTG	DENND4B	NM_014856.2	c.2704_2712delCAGCAGCAG	p.Gln902_Gln904del	inframe_deletion	MODERATE
1	153941506	C	A	CREB3L4	NM_001255978.1	c.275C>A	p.Ser92Tyr	missense_variant	MODERATE
1	153941506	C	A	CREB3L4	NM_001255979.1	c.275C>A	p.Ser92Tyr	missense_variant	MODERATE
1	153941506	C	A	CREB3L4	NM_001255981.1	c.215C>A	p.Ser72Tyr	missense_variant	MODERATE
1	154018655	C	T	NUP210L	NM_001159484.1	c.3586G>A	p.Val1196Ile	missense_variant	MODERATE
1	154018655	C	T	NUP210L	NM_207308.2	c.3586G>A	p.Val1196Ile	missense_variant	MODERATE
1	154184947	C	A	C1orf43	NM_001098616.1	c.494G>T	p.Arg165Leu	missense_variant	MODERATE
1	154184947	C	A	C1orf43	NM_015449.2	c.392G>T	p.Arg131Leu	missense_variant	MODERATE
1	154184947	C	A	C1orf43	NM_138740.2	c.338G>T	p.Arg113Leu	missense_variant	MODERATE
1	154184993	G	A	C1orf43	NM_001098616.1	c.448C>T	p.Arg150Cys	missense_variant	MODERATE
1	154184993	G	A	C1orf43	NM_015449.2	c.346C>T	p.Arg116Cys	missense_variant	MODERATE
1	154184993	G	A	C1orf43	NM_138740.2	c.292C>T	p.Arg98Cys	missense_variant	MODERATE
1	154223544	T	C	UBAP2L	NM_001287815.1	c.1241T>C	p.Val414Ala	missense_variant	MODERATE
1	154223544	T	C	UBAP2L	NM_001287816.1	c.1274T>C	p.Val425Ala	missense_variant	MODERATE
1	154223544	T	C	UBAP2L	NM_014847.3	c.1241T>C	p.Val414Ala	missense_variant	MODERATE
1	154229842	C	G	UBAP2L	NM_001287815.1	c.2374C>G	p.Pro792Ala	missense_variant	MODERATE
1	154229842	C	G	UBAP2L	NM_001287816.1	c.2407C>G	p.Pro803Ala	missense_variant	MODERATE
1	154229842	C	G	UBAP2L	NM_014847.3	c.2374C>G	p.Pro792Ala	missense_variant	MODERATE
1	154309887	G	A	ATP8B2	NM_001005855.1	c.901G>A	p.Glu301Lys	missense_variant	MODERATE
1	154309887	G	A	ATP8B2	NM_020452.3	c.1000G>A	p.Glu334Lys	missense_variant	MODERATE
1	154426970	A	C	IL6R	NM_000565.3	c.1073A>C	p.Asp358Ala	missense_variant	MODERATE
1	154516944	C	T	TDRD10	NM_001098475.1	c.748C>T	p.Arg250Cys	missense_variant	MODERATE
1	154544490	G	C	CHRNB2	NM_000748.2	c.1191G>C	p.Gln397His	missense_variant	MODERATE
1	154548294	C	G	CHRNB2	NM_000748.2	c.1395C>G	p.Ile465Met	missense_variant	MODERATE
1	154574541	G	C	ADAR	NM_001193495.1	c.706C>G	p.Pro236Ala	missense_variant	MODERATE
1	154574541	G	C	ADAR	NM_015840.3	c.577C>G	p.Pro193Ala	missense_variant	MODERATE
1	154680523	T	C	KCNN3	NM_002249.5	c.2125A>G	p.Ile709Val	missense_variant	MODERATE
1	154680523	T	C	KCNN3	NM_170782.2	c.1210A>G	p.Ile404Val	missense_variant	MODERATE
1	154842216	CTGCTGCTGCTGCTGCTGCTGCTGCTG	CTGCTGCTGCTGCTGATGCTGCTGCTGCTGCTGCTGCTGCTG	KCNN3	NM_002249.5	c.210_211insCAGCAGCAGCAGCAT	p.Leu66_Gln70dup	inframe_insertion	MODERATE
1	154842221	GCTGCTGCTGCT	GCTGCTGCTGCTCCTGCTGCTGCT	KCNN3	NM_002249.5	c.208_209insAGCAGCAGCAGG	p.Gln67_Gln70dup	inframe_insertion	MODERATE
1	154918654	C	T	PBXIP1	NM_020524.2	c.1496G>A	p.Arg499Gln	missense_variant	MODERATE
1	154918950	C	A	PBXIP1	NM_020524.2	c.1200G>T	p.Arg400Ser	missense_variant	MODERATE
1	154942911	G	A	SHC1	NM_001130040.1	c.92C>T	p.Pro31Leu	missense_variant	MODERATE
1	154942911	G	A	SHC1	NM_183001.4	c.92C>T	p.Pro31Leu	missense_variant	MODERATE
1	154995909	C	T	DCST2	NM_144622.2	c.1895G>A	p.Arg632His	missense_variant	MODERATE
1	155007009	G	A	DCST1	NM_001143687.2	c.160G>A	p.Ala54Thr	missense_variant	MODERATE
1	155007009	G	A	DCST1	NM_152494.3	c.160G>A	p.Ala54Thr	missense_variant	MODERATE
1	155028692	C	T	ADAM15	NM_001261464.1	c.881C>T	p.Pro294Leu	missense_variant	MODERATE
1	155028692	C	T	ADAM15	NM_001261465.1	c.881C>T	p.Pro294Leu	missense_variant	MODERATE
1	155028692	C	T	ADAM15	NM_001261466.1	c.833C>T	p.Pro278Leu	missense_variant	MODERATE
1	155028692	C	T	ADAM15	NM_207191.2	c.881C>T	p.Pro294Leu	missense_variant	MODERATE
1	155028692	C	T	ADAM15	NM_207194.2	c.881C>T	p.Pro294Leu	missense_variant	MODERATE
1	155028692	C	T	ADAM15	NM_207195.2	c.881C>T	p.Pro294Leu	missense_variant	MODERATE
1	155028692	C	T	ADAM15	NM_207196.2	c.881C>T	p.Pro294Leu	missense_variant	MODERATE
1	155028692	C	T	ADAM15	NM_207197.2	c.881C>T	p.Pro294Leu	missense_variant	MODERATE
1	155057645	GGGGGTGGGCCCCGGGG	GGGGG	EFNA3	NM_004952.4	c.212_223delTGGGCCCCGGGG	p.Val71_Gly74del	disruptive_inframe_deletion	MODERATE
1	155172629	C	T	THBS3	NM_001252607.1	c.931G>A	p.Gly311Ser	missense_variant	MODERATE
1	155172629	C	T	THBS3	NM_001252608.1	c.571G>A	p.Gly191Ser	missense_variant	MODERATE
1	155230432	G	A	SCAMP3	NM_005698.3	c.163C>T	p.Pro55Ser	missense_variant	MODERATE
1	155230432	G	A	SCAMP3	NM_052837.2	c.85C>T	p.Pro29Ser	missense_variant	MODERATE
1	155231927	C	T	SCAMP3	NM_005698.3	c.16G>A	p.Asp6Asn	missense_variant	MODERATE
1	155231927	C	T	SCAMP3	NM_052837.2	c.16G>A	p.Asp6Asn	missense_variant	MODERATE
1	155264286	C	G	PKLR	NM_000298.5	c.952G>C	p.Glu318Gln	missense_variant	MODERATE
1	155264286	C	G	PKLR	NM_181871.3	c.859G>C	p.Glu287Gln	missense_variant	MODERATE
1	155289424	A	C	FDPS	NM_001135821.1	c.869A>C	p.Glu290Ala	missense_variant	MODERATE
1	155289424	A	C	FDPS	NM_001242824.1	c.671A>C	p.Glu224Ala	missense_variant	MODERATE
1	155289424	A	C	FDPS	NM_002004.3	c.869A>C	p.Glu290Ala	missense_variant	MODERATE
1	155292702	G	C	RUSC1	NM_001105203.1	c.1138G>C	p.Ala380Pro	missense_variant	MODERATE
1	155292702	G	C	RUSC1	NM_001105204.1	c.1138G>C	p.Ala380Pro	missense_variant	MODERATE
1	155294294	C	A	RUSC1	NM_001278227.1	c.86C>A	p.Pro29Gln	missense_variant	MODERATE
1	155317652	C	T	ASH1L	NM_018489.2	c.7598G>A	p.Arg2533His	missense_variant	MODERATE
1	155408644	G	A	ASH1L	NM_018489.2	c.5302C>T	p.Pro1768Ser	missense_variant	MODERATE
1	155450899	T	C	ASH1L	NM_018489.2	c.1762A>G	p.Thr588Ala	missense_variant	MODERATE
1	155630082	C	T	YY1AP1	NM_001198900.1	c.1586G>A	p.Arg529His	missense_variant	MODERATE
1	155630082	C	T	YY1AP1	NM_001198901.1	c.1619G>A	p.Arg540His	missense_variant	MODERATE
1	155630082	C	T	YY1AP1	NM_001198902.1	c.1619G>A	p.Arg540His	missense_variant	MODERATE
1	155630082	C	T	YY1AP1	NM_001198903.1	c.2033G>A	p.Arg678His	missense_variant	MODERATE
1	155630082	C	T	YY1AP1	NM_001198904.1	c.1973G>A	p.Arg658His	missense_variant	MODERATE
1	155630082	C	T	YY1AP1	NM_001198905.1	c.1559G>A	p.Arg520His	missense_variant	MODERATE
1	155630082	C	T	YY1AP1	NM_001198906.1	c.1757G>A	p.Arg586His	missense_variant	MODERATE
1	155630082	C	T	YY1AP1	NM_018253.3	c.1586G>A	p.Arg529His	missense_variant	MODERATE
1	155630296	G	C	YY1AP1	NM_001198900.1	c.1372C>G	p.Leu458Val	missense_variant	MODERATE
1	155630296	G	C	YY1AP1	NM_001198901.1	c.1405C>G	p.Leu469Val	missense_variant	MODERATE
1	155630296	G	C	YY1AP1	NM_001198902.1	c.1405C>G	p.Leu469Val	missense_variant	MODERATE
1	155630296	G	C	YY1AP1	NM_001198903.1	c.1819C>G	p.Leu607Val	missense_variant	MODERATE
1	155630296	G	C	YY1AP1	NM_001198904.1	c.1759C>G	p.Leu587Val	missense_variant	MODERATE
1	155630296	G	C	YY1AP1	NM_001198905.1	c.1345C>G	p.Leu449Val	missense_variant	MODERATE
1	155630296	G	C	YY1AP1	NM_001198906.1	c.1543C>G	p.Leu515Val	missense_variant	MODERATE
1	155630296	G	C	YY1AP1	NM_018253.3	c.1372C>G	p.Leu458Val	missense_variant	MODERATE
1	155657901	A	G	YY1AP1	NM_001198903.1	c.355T>C	p.Ser119Pro	missense_variant	MODERATE
1	155657901	A	G	YY1AP1	NM_001198904.1	c.355T>C	p.Ser119Pro	missense_variant	MODERATE
1	155657901	A	G	YY1AP1	NM_001198906.1	c.139T>C	p.Ser47Pro	missense_variant	MODERATE
1	155657936	C	T	YY1AP1	NM_001198903.1	c.320G>A	p.Gly107Glu	missense_variant	MODERATE
1	155657936	C	T	YY1AP1	NM_001198904.1	c.320G>A	p.Gly107Glu	missense_variant	MODERATE
1	155657936	C	T	YY1AP1	NM_001198906.1	c.104G>A	p.Gly35Glu	missense_variant	MODERATE
1	155707954	CAGAAGAAG	CAGAAG	DAP3	NM_001199849.1	c.1124_1126delAAG	p.Glu375del	disruptive_inframe_deletion	MODERATE
1	155707954	CAGAAGAAG	CAGAAG	DAP3	NM_001199850.1	c.1022_1024delAAG	p.Glu341del	disruptive_inframe_deletion	MODERATE
1	155707954	CAGAAGAAG	CAGAAG	DAP3	NM_001199851.1	c.1001_1003delAAG	p.Glu334del	disruptive_inframe_deletion	MODERATE
1	155707954	CAGAAGAAG	CAGAAG	DAP3	NM_033657.2	c.1124_1126delAAG	p.Glu375del	disruptive_inframe_deletion	MODERATE
1	155735726	T	C	GON4L	NM_001282860.1	c.3538A>G	p.Ile1180Val	missense_variant	MODERATE
1	155735726	T	C	GON4L	NM_001282861.1	c.3538A>G	p.Ile1180Val	missense_variant	MODERATE
1	155784156	T	C	GON4L	NM_001282860.1	c.1246A>G	p.Thr416Ala	missense_variant	MODERATE
1	155784156	T	C	GON4L	NM_001282861.1	c.1246A>G	p.Thr416Ala	missense_variant	MODERATE
1	155880264	G	A	RIT1	NM_001256820.1	c.32C>T	p.Pro11Leu	missense_variant	MODERATE
1	155880264	G	A	RIT1	NM_001256821.1	c.191C>T	p.Pro64Leu	missense_variant	MODERATE
1	155880264	G	A	RIT1	NM_006912.5	c.140C>T	p.Pro47Leu	missense_variant	MODERATE
1	156018299	C	T	UBQLN4	NM_020131.3	c.893G>A	p.Arg298Gln	missense_variant	MODERATE
1	156144937	G	T	SEMA4A	NM_001193301.1	c.1495G>T	p.Val499Phe	missense_variant	MODERATE
1	156144937	G	T	SEMA4A	NM_001193302.1	c.1099G>T	p.Val367Phe	missense_variant	MODERATE
1	156144937	G	T	SEMA4A	NM_022367.3	c.1495G>T	p.Val499Phe	missense_variant	MODERATE
1	156145373	G	A	SEMA4A	NM_001193301.1	c.1619G>A	p.Arg540Gln	missense_variant	MODERATE
1	156145373	G	A	SEMA4A	NM_001193302.1	c.1223G>A	p.Arg408Gln	missense_variant	MODERATE
1	156145373	G	A	SEMA4A	NM_022367.3	c.1619G>A	p.Arg540Gln	missense_variant	MODERATE
1	156206181	C	T	PMF1	NM_001199653.1	c.410C>T	p.Pro137Leu	missense_variant	MODERATE
1	156206181	C	T	PMF1-BGLAP	NM_001199661.1	c.410C>T	p.Pro137Leu	missense_variant	MODERATE
1	156214641	C	A	PAQR6	NM_001272105.1	c.662G>T	p.Gly221Val	missense_variant	MODERATE
1	156214641	C	A	PAQR6	NM_001272109.1	c.728G>T	p.Gly243Val	missense_variant	MODERATE
1	156214641	C	A	PAQR6	NM_001272110.1	c.671G>T	p.Gly224Val	missense_variant	MODERATE
1	156214641	C	A	PAQR6	NM_024897.3	c.353G>T	p.Gly118Val	missense_variant	MODERATE
1	156235800	G	A	SMG5	NM_015327.2	c.1627C>T	p.Arg543Trp	missense_variant	MODERATE
1	156255168	T	A	TMEM79	NM_032323.2	c.151T>A	p.Ser51Thr	missense_variant	MODERATE
1	156255448	A	G	TMEM79	NM_032323.2	c.431A>G	p.Asp144Gly	missense_variant	MODERATE
1	156256257	G	A	TMEM79	NM_032323.2	c.964G>A	p.Val322Ile	missense_variant	MODERATE
1	156264339	G	T	C1orf85	NM_001256604.1	c.396C>A	p.Ser132Arg	missense_variant	MODERATE
1	156348107	C	T	RHBG	NM_001256395.1	c.383C>T	p.Ser128Leu	missense_variant	MODERATE
1	156348107	C	T	RHBG	NM_001256396.1	c.590C>T	p.Ser197Leu	missense_variant	MODERATE
1	156354347	TCCCCCCCC	TCCCCCCC	RHBG	NM_001256395.1	c.1065delC	p.Pro355fs	frameshift_variant	HIGH
1	156354347	TCCCCCCCC	TCCCCCCC	RHBG	NM_001256396.1	c.1272delC	p.Pro424fs	frameshift_variant	HIGH
1	156500096	T	C	IQGAP3	NM_178229.4	c.4205A>G	p.Lys1402Arg	missense_variant	MODERATE
1	156551248	G	A	TTC24	NM_001105669.2	c.92G>A	p.Arg31Gln	missense_variant	MODERATE
1	156551697	AGCCAGGCC	AGCCAGGCCAGGCC	TTC24	NM_001105669.2	c.545_549dupAGGCC	p.Tyr184fs	frameshift_variant	HIGH
1	156553231	GCCC	GCC	TTC24	NM_001105669.2	c.1144delC	p.Gln382fs	frameshift_variant	HIGH
1	156555764	C	G	TTC24	NM_001105669.2	c.1594C>G	p.Pro532Ala	missense_variant	MODERATE
1	156565046	TAAAA	TAAAAAA	GPATCH4	NM_182679.2	c.1067_1068insTT	p.Phe357fs	frameshift_variant	HIGH
1	156565049	AA	AACA	GPATCH4	NM_182679.2	c.1067_1068insTG	p.Phe357fs	frameshift_variant	HIGH
1	156565050	A	ACC	GPATCH4	NM_182679.2	c.1067_1068insGG	p.Phe357fs	frameshift_variant	HIGH
1	156565050	A	ACG	GPATCH4	NM_182679.2	c.1067_1068insCG	p.Phe357fs	frameshift_variant	HIGH
1	156565050	A	ACT	GPATCH4	NM_182679.2	c.1067_1068insAG	p.Phe357fs	frameshift_variant	HIGH
1	156565050	A	ACG	GPATCH4	NM_182679.2	c.1067_1068insCG	p.Phe357fs	frameshift_variant	HIGH
1	156565050	A	ACC	GPATCH4	NM_182679.2	c.1067_1068insGG	p.Phe357fs	frameshift_variant	HIGH
1	156616935	A	G	BCAN	NM_021948.4	c.434A>G	p.Asp145Gly	missense_variant	MODERATE
1	156616935	A	G	BCAN	NM_198427.1	c.434A>G	p.Asp145Gly	missense_variant	MODERATE
1	156812287	C	T	INSRR	NM_014215.2	c.3140G>A	p.Gly1047Asp	missense_variant	MODERATE
1	156830779	G	A	NTRK1	NM_001012331.1	c.53G>A	p.Gly18Glu	missense_variant	MODERATE
1	156830779	G	A	NTRK1	NM_002529.3	c.53G>A	p.Gly18Glu	missense_variant	MODERATE
1	156837949	G	A	NTRK1	NM_001007792.1	c.392G>A	p.Arg131His	missense_variant	MODERATE
1	156837949	G	A	NTRK1	NM_001012331.1	c.482G>A	p.Arg161His	missense_variant	MODERATE
1	156837949	G	A	NTRK1	NM_002529.3	c.482G>A	p.Arg161His	missense_variant	MODERATE
1	156851315	G	A	NTRK1	NM_001007792.1	c.2164G>A	p.Ala722Thr	missense_variant	MODERATE
1	156851315	G	A	NTRK1	NM_001012331.1	c.2254G>A	p.Ala752Thr	missense_variant	MODERATE
1	156851315	G	A	NTRK1	NM_002529.3	c.2272G>A	p.Ala758Thr	missense_variant	MODERATE
1	156883547	A	G	PEAR1	NM_001080471.1	c.2708A>G	p.Asn903Ser	missense_variant	MODERATE
1	156883833	G	A	PEAR1	NM_001080471.1	c.2903G>A	p.Arg968Gln	missense_variant	MODERATE
1	157509005	A	G	FCRL5	NM_031281.2	c.1273T>C	p.Ser425Pro	missense_variant	MODERATE
1	157648532	C	G	FCRL3	NM_052939.3	c.2173G>C	p.Val725Leu	missense_variant	MODERATE
1	157719445	T	G	FCRL2	NM_030764.3	c.1302A>C	p.Glu434Asp	missense_variant	MODERATE
1	157738326	C	T	FCRL2	NM_030764.3	c.761G>A	p.Arg254His	missense_variant	MODERATE
1	157771966	T	C	FCRL1	NM_001159397.1	c.625A>G	p.Ile209Val	missense_variant	MODERATE
1	157771966	T	C	FCRL1	NM_052938.4	c.625A>G	p.Ile209Val	missense_variant	MODERATE
1	158300604	C	T	CD1B	NM_001764.2	c.310G>A	p.Gly104Ser	missense_variant	MODERATE
1	158368679	G	T	OR10T2	NM_001004475.1	c.578C>A	p.Thr193Asn	missense_variant	MODERATE
1	158390115	A	G	OR10K2	NM_001004476.1	c.542T>C	p.Ile181Thr	missense_variant	MODERATE
1	158450551	C	T	OR10R2	NM_001004472.1	c.884C>T	p.Thr295Met	missense_variant	MODERATE
1	158532460	G	A	OR6P1	NM_001160325.1	c.935C>T	p.Pro312Leu	missense_variant	MODERATE
1	158532605	C	A	OR6P1	NM_001160325.1	c.790G>T	p.Ala264Ser	missense_variant	MODERATE
1	158532908	T	C	OR6P1	NM_001160325.1	c.487A>G	p.Ile163Val	missense_variant	MODERATE
1	158532925	A	T	OR6P1	NM_001160325.1	c.470T>A	p.Met157Lys	missense_variant	MODERATE
1	158533219	A	C	OR6P1	NM_001160325.1	c.176T>G	p.Met59Arg	missense_variant	MODERATE
1	158549082	A	T	OR10X1	NM_001004477.1	c.608T>A	p.Leu203Gln	missense_variant	MODERATE
1	158549370	C	G	OR10X1	NM_001004477.1	c.320G>C	p.Ser107Thr	missense_variant	MODERATE
1	158576394	C	A	OR10Z1	NM_001004478.1	c.166C>A	p.His56Asn	missense_variant	MODERATE
1	158587368	T	C	SPTA1	NM_003126.2	c.6559A>G	p.Lys2187Glu	missense_variant	MODERATE
1	158622300	T	C	SPTA1	NM_003126.2	c.3332A>G	p.Asp1111Gly	missense_variant	MODERATE
1	158623092	T	A	SPTA1	NM_003126.2	c.3160A>T	p.Thr1054Ser	missense_variant	MODERATE
1	158623103	G	A	SPTA1	NM_003126.2	c.3149C>T	p.Pro1050Leu	missense_variant	MODERATE
1	158669980	G	A	OR6K2	NM_001005279.1	c.463C>T	p.Pro155Ser	missense_variant	MODERATE
1	158687128	G	T	OR6K3	NM_001005327.2	c.778C>A	p.Arg260Ser	missense_variant	MODERATE
1	158687785	C	T	OR6K3	NM_001005327.2	c.121G>A	p.Asp41Asn	missense_variant	MODERATE
1	158736217	G	A	OR6N1	NM_001005185.1	c.256C>T	p.Leu86Phe	missense_variant	MODERATE
1	159032484	A	C	AIM2	NM_004833.1	c.1030T>G	p.Ter344Gluext*?	stop_lost	HIGH
1	159277689	C	A	FCER1A	NM_002001.3	c.741C>A	p.Asn247Lys	missense_variant	MODERATE
1	159799734	C	T	SLAMF8	NM_020125.2	c.119C>T	p.Pro40Leu	missense_variant	MODERATE
1	159803114	A	G	SLAMF8	NM_020125.2	c.736A>G	p.Met246Val	missense_variant	MODERATE
1	159842773	C	A	CCDC19	NM_012337.2	c.1538G>T	p.Arg513Leu	missense_variant	MODERATE
1	159863011	C	T	CCDC19	NM_012337.2	c.88G>A	p.Val30Met	missense_variant	MODERATE
1	159899462	C	A	IGSF9	NM_001135050.1	c.2292G>T	p.Arg764Ser	missense_variant	MODERATE
1	159899462	C	A	IGSF9	NM_020789.3	c.2244G>T	p.Arg748Ser	missense_variant	MODERATE
1	159912863	G	A	IGSF9	NM_001135050.1	c.137C>T	p.Pro46Leu	missense_variant	MODERATE
1	159912863	G	A	IGSF9	NM_020789.3	c.137C>T	p.Pro46Leu	missense_variant	MODERATE
1	159923234	C	T	SLAMF9	NM_001146172.1	c.256G>A	p.Val86Met	missense_variant	MODERATE
1	159923234	C	T	SLAMF9	NM_033438.3	c.256G>A	p.Val86Met	missense_variant	MODERATE
1	160063655	G	C	IGSF8	NM_001206665.2	c.749C>G	p.Thr250Ser	missense_variant	MODERATE
1	160106787	A	C	ATP1A2	NM_000702.3	c.2806A>C	p.Thr936Pro	missense_variant	MODERATE
1	160137087	C	T	ATP1A4	NM_144699.3	c.1376C>T	p.Ala459Val	missense_variant	MODERATE
1	160141491	C	T	ATP1A4	NM_144699.3	c.1798C>T	p.Pro600Ser	missense_variant	MODERATE
1	160143962	G	C	ATP1A4	NM_144699.3	c.2053G>C	p.Asp685His	missense_variant	MODERATE
1	160162591	G	C	CASQ1	NM_001231.4	c.262-1G>C	p.?	splice_acceptor_variant+intron_variant	HIGH
1	160209873	GCTCTTCTTCCTCCTCTTCTTCCTCCTCTTC	GCTCTTCTTCCTCCTCTTC	DCAF8	NM_015726.3	c.307_318delGAAGAGGAGGAA	p.Glu103_Glu106del	inframe_deletion	MODERATE
1	160277033	G	A	COPA	NM_001098398.1	c.1222C>T	p.Pro408Ser	missense_variant+splice_region_variant	MODERATE
1	160323977	A	T	NCSTN	NM_015331.2	c.1249A>T	p.Asn417Tyr	missense_variant	MODERATE
1	160582292	G	A	SLAMF1	NM_003037.2	c.943C>T	p.Pro315Ser	missense_variant	MODERATE
1	160616689	G	A	SLAMF1	NM_003037.2	c.47C>T	p.Ser16Phe	missense_variant	MODERATE
1	160811530	G	T	CD244	NM_016382.3	c.223C>A	p.Pro75Thr	missense_variant	MODERATE
1	160920431	T	C	ITLN2	NM_080878.2	c.512A>G	p.Gln171Arg	missense_variant	MODERATE
1	160970553	G	A	F11R	NM_016946.4	c.256C>T	p.Arg86Trp	missense_variant	MODERATE
1	161018268	T	C	ARHGAP30	NM_001025598.1	c.2543A>G	p.Asp848Gly	missense_variant	MODERATE
1	161018268	T	C	ARHGAP30	NM_001287602.1	c.2012A>G	p.Asp671Gly	missense_variant	MODERATE
1	161049499	G	A	PVRL4	NM_030916.2	c.320C>T	p.Pro107Leu	missense_variant	MODERATE
1	161068428	G	A	KLHDC9	NM_001007255.2	c.103G>A	p.Glu35Lys	missense_variant	MODERATE
1	161068428	G	A	KLHDC9	NM_152366.4	c.103G>A	p.Glu35Lys	missense_variant	MODERATE
1	161094026	C	T	DEDD	NM_001039711.1	c.227G>A	p.Arg76His	missense_variant	MODERATE
1	161094026	C	T	DEDD	NM_001039712.1	c.227G>A	p.Arg76His	missense_variant	MODERATE
1	161094026	C	T	DEDD	NM_032998.2	c.227G>A	p.Arg76His	missense_variant	MODERATE
1	161126780	G	A	UFC1	NM_016406.3	c.164G>A	p.Arg55Gln	missense_variant	MODERATE
1	161161058	C	T	ADAMTS4	NM_005099.4	c.2384G>A	p.Arg795His	missense_variant	MODERATE
1	161183502	G	T	NDUFS2	NM_001166159.1	c.1276G>T	p.Ala426Ser	missense_variant	MODERATE
1	161183502	G	T	NDUFS2	NM_004550.4	c.1276G>T	p.Ala426Ser	missense_variant	MODERATE
1	161198530	C	T	TOMM40L	NM_001286373.1	c.608C>T	p.Ala203Val	missense_variant	MODERATE
1	161198530	C	T	TOMM40L	NM_032174.4	c.710C>T	p.Ala237Val	missense_variant	MODERATE
1	161495463	G	A	HSPA6	NM_002155.3	c.1015G>A	p.Val339Met	missense_variant	MODERATE
1	161496052	G	A	HSPA6	NM_002155.3	c.1604G>A	p.Arg535Lys	missense_variant	MODERATE
1	161518286	C	T	FCGR3A	NM_000569.6	c.352G>A	p.Asp118Asn	missense_variant	MODERATE
1	161518286	C	T	FCGR3A	NM_001127592.1	c.349G>A	p.Asp117Asn	missense_variant	MODERATE
1	161518286	C	T	FCGR3A	NM_001127593.1	c.244G>A	p.Asp82Asn	missense_variant	MODERATE
1	161596072	T	C	FCGR3B	NM_001244753.1	c.440A>G	p.Asp147Gly	missense_variant	MODERATE
1	161596072	T	C	FCGR3B	NM_001271036.1	c.440A>G	p.Asp147Gly	missense_variant	MODERATE
1	161599778	C	T	FCGR3B	NM_001244753.1	c.109G>A	p.Val37Met	missense_variant	MODERATE
1	161599778	C	T	FCGR3B	NM_001271036.1	c.109G>A	p.Val37Met	missense_variant	MODERATE
1	161600883	A	G	FCGR3B	NM_001244753.1	c.2T>C	p.Met1?	start_lost	HIGH
1	161600883	A	G	FCGR3B	NM_001271036.1	c.2T>C	p.Met1?	start_lost	HIGH
1	161641355	G	A	FCGR2B	NM_001002273.2	c.307G>A	p.Ala103Thr	missense_variant	MODERATE
1	161641355	G	A	FCGR2B	NM_001190828.1	c.286G>A	p.Ala96Thr	missense_variant	MODERATE
1	161641355	G	A	FCGR2B	NM_004001.4	c.307G>A	p.Ala103Thr	missense_variant	MODERATE
1	161967937	G	C	OLFML2B	NM_015441.1	c.1152C>G	p.Ser384Arg	missense_variant	MODERATE
1	162337045	G	A	NOS1AP	NM_001126060.1	c.424G>A	p.Glu142Lys	missense_variant	MODERATE
1	162337045	G	A	NOS1AP	NM_001164757.1	c.1309G>A	p.Glu437Lys	missense_variant	MODERATE
1	162381722	GAAA	GAA	SH2D1B	NM_053282.4	c.82delT	p.Phe28fs	frameshift_variant	HIGH
1	162467864	T	G	UHMK1	NM_144624.2	c.74T>G	p.Val25Gly	missense_variant	MODERATE
1	162467864	T	G	UHMK1	NM_175866.4	c.74T>G	p.Val25Gly	missense_variant	MODERATE
1	162569070	A	G	UAP1	NM_003115.4	c.1435A>G	p.Ser479Gly	missense_variant	MODERATE
1	162760622	G	C	HSD17B7	NM_016371.2	c.32G>C	p.Ser11Thr	missense_variant	MODERATE
1	163039044	G	T	RGS4	NM_001113380.1	c.61G>T	p.Ala21Ser	missense_variant+splice_region_variant	MODERATE
1	163117163	C	T	RGS5	NM_001254748.1	c.191G>A	p.Arg64His	missense_variant	MODERATE
1	163117163	C	T	RGS5	NM_001254749.1	c.515G>A	p.Arg172His	missense_variant	MODERATE
1	163307846	G	A	NUF2	NM_031423.3	c.472G>A	p.Ala158Thr	missense_variant	MODERATE
1	163307846	G	A	NUF2	NM_145697.2	c.472G>A	p.Ala158Thr	missense_variant	MODERATE
1	165532948	C	T	LRRC52	NM_001005214.3	c.829C>T	p.Arg277Cys	missense_variant	MODERATE
1	165533033	C	T	LRRC52	NM_001005214.3	c.914C>T	p.Ser305Leu	missense_variant	MODERATE
1	167096982	A	G	DUSP27	NM_001080426.1	c.2614A>G	p.Lys872Glu	missense_variant	MODERATE
1	167653143	C	T	RCSD1	NM_052862.3	c.13C>T	p.Pro5Ser	missense_variant	MODERATE
1	167666481	T	G	RCSD1	NM_052862.3	c.620T>G	p.Leu207Trp	missense_variant	MODERATE
1	167825449	T	C	ADCY10	NM_001167749.1	c.1666A>G	p.Ile556Val	missense_variant	MODERATE
1	167825449	T	C	ADCY10	NM_018417.4	c.2125A>G	p.Ile709Val	missense_variant	MODERATE
1	168014447	G	A	DCAF6	NM_001017977.2	c.2009G>A	p.Arg670Gln	missense_variant	MODERATE
1	168014447	G	A	DCAF6	NM_001198956.1	c.2240G>A	p.Arg747Gln	missense_variant	MODERATE
1	168014447	G	A	DCAF6	NM_001198957.1	c.2147G>A	p.Arg716Gln	missense_variant	MODERATE
1	168014447	G	A	DCAF6	NM_018442.3	c.2069G>A	p.Arg690Gln	missense_variant	MODERATE
1	168105581	AGGGGG	AGGGGGG	GPR161	NM_001267613.1	c.48_49insC	p.Pro17fs	frameshift_variant	HIGH
1	169390957	A	T	CCDC181	NM_021179.1	c.712T>A	p.Phe238Ile	missense_variant	MODERATE
1	169512319	G	C	F5	NM_000130.4	c.2009C>G	p.Pro670Arg	missense_variant	MODERATE
1	169525899	G	C	F5	NM_000130.4	c.937C>G	p.Pro313Ala	missense_variant	MODERATE
1	169698442	G	T	SELE	NM_000450.2	c.975C>A	p.Phe325Leu	missense_variant	MODERATE
1	169701060	T	G	SELE	NM_000450.2	c.445A>C	p.Ser149Arg	missense_variant	MODERATE
1	169812823	T	A	C1orf112	NM_018186.2	c.1857T>A	p.Asp619Glu	missense_variant	MODERATE
1	170129701	T	C	METTL11B	NM_001136107.1	c.197T>C	p.Met66Thr	missense_variant	MODERATE
1	170934396	C	G	MROH9	NM_001163629.1	c.480C>G	p.Tyr160*	stop_gained+splice_region_variant	HIGH
1	170934396	C	G	MROH9	NM_025063.2	c.480C>G	p.Tyr160*	stop_gained+splice_region_variant	HIGH
1	170985471	G	T	MROH9	NM_001163629.1	c.1902G>T	p.Met634Ile	missense_variant	MODERATE
1	171086265	A	T	FMO3	NM_001002294.2	c.1282A>T	p.Thr428Ser	missense_variant	MODERATE
1	171086265	A	T	FMO3	NM_006894.5	c.1282A>T	p.Thr428Ser	missense_variant	MODERATE
1	171162551	TGAC	TGACGAC	FMO2	NM_001460.3	c.211_213dupGAC	p.Asp71dup	inframe_insertion	MODERATE
1	171168497	T	C	FMO2	NM_001460.3	c.497T>C	p.Phe166Ser	missense_variant	MODERATE
1	171174762	G	C	FMO2	NM_001460.3	c.1172G>C	p.Arg391Thr	missense_variant	MODERATE
1	171247904	G	T	FMO1	NM_001282692.1	c.521G>T	p.Arg174Leu	missense_variant	MODERATE
1	171247904	G	T	FMO1	NM_001282693.1	c.521G>T	p.Arg174Leu	missense_variant	MODERATE
1	171247904	G	T	FMO1	NM_001282694.1	c.332G>T	p.Arg111Leu	missense_variant	MODERATE
1	171254471	G	A	FMO1	NM_001282692.1	c.1387G>A	p.Val463Ile	missense_variant	MODERATE
1	171254471	G	A	FMO1	NM_001282693.1	c.1387G>A	p.Val463Ile	missense_variant	MODERATE
1	171254471	G	A	FMO1	NM_001282694.1	c.1198G>A	p.Val400Ile	missense_variant	MODERATE
1	171301882	T	A	FMO4	NM_002022.1	c.662T>A	p.Leu221His	missense_variant	MODERATE
1	171303818	G	C	FMO4	NM_002022.1	c.1096G>C	p.Ala366Pro	missense_variant	MODERATE
1	171303836	G	A	FMO4	NM_002022.1	c.1114G>A	p.Gly372Ser	missense_variant	MODERATE
1	171505241	C	A	PRRC2C	NM_015172.3	c.2111C>A	p.Pro704Gln	missense_variant	MODERATE
1	171556322	G	T	PRRC2C	NM_015172.3	c.7924G>T	p.Ala2642Ser	missense_variant	MODERATE
1	171605387	T	C	MYOC	NM_000261.1	c.1193A>G	p.Lys398Arg	missense_variant	MODERATE
1	171605702	G	T	MYOC	NM_000261.1	c.878C>A	p.Thr293Lys	missense_variant	MODERATE
1	171753613	G	A	METTL13	NM_014955.2	c.629G>A	p.Arg210Gln	missense_variant	MODERATE
1	171753613	G	A	METTL13	NM_015935.4	c.887G>A	p.Arg296Gln	missense_variant	MODERATE
1	172410967	G	A	PIGC	NM_002642.3	c.796C>T	p.Pro266Ser	missense_variant	MODERATE
1	172411087	G	A	PIGC	NM_002642.3	c.676C>T	p.Arg226Trp	missense_variant	MODERATE
1	172411455	A	G	PIGC	NM_002642.3	c.308T>C	p.Ile103Thr	missense_variant	MODERATE
1	173010793	G	A	TNFSF18	NM_005092.3	c.314C>T	p.Ser105Phe	missense_variant	MODERATE
1	173551133	T	C	SLC9C2	NM_178527.3	c.655A>G	p.Ile219Val	missense_variant	MODERATE
1	173840007	A	G	ZBTB37	NM_001122770.1	c.644A>G	p.Asn215Ser	missense_variant	MODERATE
1	173840007	A	G	ZBTB37	NM_032522.3	c.644A>G	p.Asn215Ser	missense_variant	MODERATE
1	173854789	A	G	ZBTB37	NM_001122770.1	c.1039A>G	p.Met347Val	missense_variant	MODERATE
1	174979171	G	C	CACYBP	NM_001007214.1	c.514G>C	p.Val172Leu	missense_variant	MODERATE
1	174979171	G	C	CACYBP	NM_014412.2	c.643G>C	p.Val215Leu	missense_variant	MODERATE
1	175046835	C	T	TNN	NM_022093.1	c.281C>T	p.Thr94Met	missense_variant	MODERATE
1	175048716	C	G	TNN	NM_022093.1	c.657C>G	p.Cys219Trp	missense_variant	MODERATE
1	175048787	G	C	TNN	NM_022093.1	c.728G>C	p.Cys243Ser	missense_variant	MODERATE
1	175097769	G	A	TNN	NM_022093.1	c.3217G>A	p.Val1073Ile	missense_variant	MODERATE
1	175116071	T	G	TNN	NM_022093.1	c.3764T>G	p.Val1255Gly	missense_variant	MODERATE
1	176679311	T	C	PAPPA2	NM_020318.2	c.3650T>C	p.Leu1217Pro	missense_variant+splice_region_variant	MODERATE
1	176913111	C	T	ASTN1	NM_001286164.1	c.2293G>A	p.Gly765Ser	missense_variant	MODERATE
1	176913111	C	T	ASTN1	NM_004319.1	c.2317G>A	p.Gly773Ser	missense_variant	MODERATE
1	176913111	C	T	ASTN1	NM_207108.1	c.2293G>A	p.Gly765Ser	missense_variant	MODERATE
1	177899689	C	A	SEC16B	NM_033127.2	c.3102G>T	p.Gln1034His	missense_variant	MODERATE
1	178269178	T	C	RASAL2	NM_170692.2	c.328T>C	p.Cys110Arg	missense_variant	MODERATE
1	178483868	C	T	TEX35	NM_001170722.1	c.148C>T	p.Arg50Trp	missense_variant	MODERATE
1	178483868	C	T	TEX35	NM_001170723.1	c.124C>T	p.Arg42Trp	missense_variant	MODERATE
1	178483868	C	T	TEX35	NM_032126.4	c.124C>T	p.Arg42Trp	missense_variant	MODERATE
1	178854330	C	T	RALGPS2	NM_001286247.1	c.1024C>T	p.His342Tyr	missense_variant	MODERATE
1	178854330	C	T	RALGPS2	NM_152663.3	c.1024C>T	p.His342Tyr	missense_variant	MODERATE
1	179077613	T	C	ABL2	NM_001168236.1	c.2789A>G	p.Lys930Arg	missense_variant	MODERATE
1	179077613	T	C	ABL2	NM_001168239.1	c.2681A>G	p.Lys894Arg	missense_variant	MODERATE
1	179077613	T	C	ABL2	NM_005158.4	c.2435A>G	p.Lys812Arg	missense_variant	MODERATE
1	179312753	G	A	SOAT1	NM_001252511.1	c.796G>A	p.Ala266Thr	missense_variant	MODERATE
1	179312753	G	A	SOAT1	NM_001252512.1	c.775G>A	p.Ala259Thr	missense_variant	MODERATE
1	179312753	G	A	SOAT1	NM_003101.5	c.970G>A	p.Ala324Thr	missense_variant	MODERATE
1	179494574	G	A	AXDND1	NM_144696.5	c.2602G>A	p.Ala868Thr	missense_variant	MODERATE
1	179504025	AAAGAAGAAGAAGAA	AAAGAAGAAGAA	AXDND1	NM_144696.5	c.2971_2973delGAA	p.Glu991del	inframe_deletion	MODERATE
1	179504034	GAAGAACAA	GAA	AXDND1	NM_144696.5	c.2971_2976delGAACAA	p.Glu991_Gln992del	inframe_deletion	MODERATE
1	179504043	C	G	AXDND1	NM_144696.5	c.2977C>G	p.Gln993Glu	missense_variant	MODERATE
1	179783095	C	G	FAM163A	NM_173509.2	c.275C>G	p.Ala92Gly	missense_variant	MODERATE
1	179783287	C	G	FAM163A	NM_173509.2	c.467C>G	p.Ala156Gly	missense_variant	MODERATE
1	179852065	C	T	TOR1AIP1	NM_015602.3	c.428C>T	p.Ser143Phe	missense_variant	MODERATE
1	179959724	C	G	CEP350	NM_014810.4	c.203C>G	p.Ser68Cys	missense_variant	MODERATE
1	180000578	A	G	CEP350	NM_014810.4	c.3674A>G	p.Gln1225Arg	missense_variant	MODERATE
1	180897634	G	A	KIAA1614	NM_020950.1	c.1130G>A	p.Arg377His	missense_variant	MODERATE
1	180904951	G	A	KIAA1614	NM_020950.1	c.1906G>A	p.Ala636Thr	missense_variant	MODERATE
1	180905278	A	G	KIAA1614	NM_020950.1	c.2233A>G	p.Thr745Ala	missense_variant	MODERATE
1	180914480	A	G	KIAA1614	NM_020950.1	c.3329A>G	p.Asp1110Gly	missense_variant	MODERATE
1	181003160	C	T	MR1	NM_001194999.1	c.17C>T	p.Ala6Val	missense_variant	MODERATE
1	181003160	C	T	MR1	NM_001195000.1	c.17C>T	p.Ala6Val	missense_variant	MODERATE
1	181003160	C	T	MR1	NM_001195035.1	c.17C>T	p.Ala6Val	missense_variant	MODERATE
1	181003160	C	T	MR1	NM_001531.2	c.17C>T	p.Ala6Val	missense_variant	MODERATE
1	181021373	C	T	MR1	NM_001194999.1	c.472C>T	p.Pro158Ser	missense_variant+splice_region_variant	MODERATE
1	181021373	C	T	MR1	NM_001531.2	c.607C>T	p.Pro203Ser	missense_variant+splice_region_variant	MODERATE
1	182025839	G	A	ZNF648	NM_001009992.1	c.1307C>T	p.Ser436Phe	missense_variant	MODERATE
1	182353701	C	T	GLUL	NM_001033044.2	c.961G>A	p.Ala321Thr	missense_variant	MODERATE
1	182353701	C	T	GLUL	NM_001033056.2	c.961G>A	p.Ala321Thr	missense_variant	MODERATE
1	182353701	C	T	GLUL	NM_002065.5	c.961G>A	p.Ala321Thr	missense_variant	MODERATE
1	182355519	G	A	GLUL	NM_001033044.2	c.347C>T	p.Thr116Ile	missense_variant	MODERATE
1	182355519	G	A	GLUL	NM_001033056.2	c.347C>T	p.Thr116Ile	missense_variant	MODERATE
1	182355519	G	A	GLUL	NM_002065.5	c.347C>T	p.Thr116Ile	missense_variant	MODERATE
1	182369105	C	T	TEDDM1	NM_172000.3	c.516G>A	p.Met172Ile	missense_variant	MODERATE
1	182369415	CA	C	TEDDM1	NM_172000.3	c.205delT	p.Trp69fs	frameshift_variant	HIGH
1	182443489	A	T	RGSL1	NM_001137669.1	c.1243A>T	p.Asn415Tyr	missense_variant	MODERATE
1	182443638	GATCC	G	RGSL1	NM_001137669.1	c.1393_1396delATCC	p.Ile465fs	frameshift_variant	HIGH
1	182462211	T	C	RGSL1	NM_001137669.1	c.1772T>C	p.Ile591Thr	missense_variant	MODERATE
1	183102632	G	A	LAMC1	NM_002293.3	c.3796G>A	p.Glu1266Lys	missense_variant	MODERATE
1	183177132	G	A	LAMC2	NM_005562.2	c.196G>A	p.Glu66Lys	missense_variant	MODERATE
1	183177132	G	A	LAMC2	NM_018891.2	c.196G>A	p.Glu66Lys	missense_variant	MODERATE
1	183196682	A	G	LAMC2	NM_005562.2	c.1318A>G	p.Ile440Val	missense_variant	MODERATE
1	183196682	A	G	LAMC2	NM_018891.2	c.1318A>G	p.Ile440Val	missense_variant	MODERATE
1	183204831	C	G	LAMC2	NM_005562.2	c.2422C>G	p.Pro808Ala	missense_variant	MODERATE
1	183204831	C	G	LAMC2	NM_018891.2	c.2422C>G	p.Pro808Ala	missense_variant	MODERATE
1	183253874	C	G	NMNAT2	NM_015039.3	c.500G>C	p.Arg167Pro	missense_variant	MODERATE
1	183253874	C	G	NMNAT2	NM_170706.3	c.485G>C	p.Arg162Pro	missense_variant	MODERATE
1	183532364	T	A	NCF2	NM_000433.3	c.1256A>T	p.Asn419Ile	missense_variant	MODERATE
1	183532364	T	A	NCF2	NM_001127651.2	c.1256A>T	p.Asn419Ile	missense_variant	MODERATE
1	183532364	T	A	NCF2	NM_001190789.1	c.1013A>T	p.Asn338Ile	missense_variant	MODERATE
1	183532364	T	A	NCF2	NM_001190794.1	c.1121A>T	p.Asn374Ile	missense_variant	MODERATE
1	183849869	C	G	RGL1	NM_015149.3	c.650C>G	p.Ser217Cys	missense_variant	MODERATE
1	184006380	C	T	COLGALT2	NM_015101.2	c.112G>A	p.Asp38Asn	missense_variant	MODERATE
1	184764740	C	T	FAM129A	NM_052966.3	c.2158G>A	p.Val720Met	missense_variant	MODERATE
1	185113152	G	A	TRMT1L	NM_030934.4	c.665C>T	p.Ala222Val	missense_variant	MODERATE
1	185175837	A	C	SWT1	NM_001105518.1	c.1914A>C	p.Leu638Phe	missense_variant	MODERATE
1	185175837	A	C	SWT1	NM_017673.6	c.1914A>C	p.Leu638Phe	missense_variant	MODERATE
1	185834976	A	G	HMCN1	NM_031935.2	c.602A>G	p.Asp201Gly	missense_variant	MODERATE
1	185931701	C	A	HMCN1	NM_031935.2	c.1880C>A	p.Ser627Tyr	missense_variant	MODERATE
1	185964136	C	T	HMCN1	NM_031935.2	c.3695C>T	p.Thr1232Met	missense_variant	MODERATE
1	186077722	G	C	HMCN1	NM_031935.2	c.10982G>C	p.Arg3661Pro	missense_variant	MODERATE
1	186140508	G	A	HMCN1	NM_031935.2	c.15614G>A	p.Arg5205His	missense_variant	MODERATE
1	186151390	A	G	HMCN1	NM_031935.2	c.16385A>G	p.Gln5462Arg	missense_variant	MODERATE
1	186301436	C	T	TPR	NM_003292.2	c.5495G>A	p.Arg1832His	missense_variant	MODERATE
1	186303520	T	C	TPR	NM_003292.2	c.5119A>G	p.Thr1707Ala	missense_variant	MODERATE
1	186332066	T	G	TPR	NM_003292.2	c.599A>C	p.Glu200Ala	missense_variant	MODERATE
1	192998709	C	T	UCHL5	NM_001199261.1	c.325G>A	p.Glu109Lys	missense_variant	MODERATE
1	192998709	C	T	UCHL5	NM_001199262.1	c.325G>A	p.Glu109Lys	missense_variant	MODERATE
1	192998709	C	T	UCHL5	NM_001199263.1	c.325G>A	p.Glu109Lys	missense_variant	MODERATE
1	193074511	A	G	GLRX2	NM_197962.2	c.2T>C	p.Met1?	start_lost	HIGH
1	196709833	C	T	CFH	NM_000186.3	c.2867C>T	p.Thr956Met	missense_variant	MODERATE
1	196928157	C	T	CFHR2	NM_005666.2	c.760C>T	p.Arg254*	stop_gained	HIGH
1	196953132	T	C	CFHR5	NM_030787.3	c.367T>C	p.Ser123Pro	missense_variant	MODERATE
1	196963258	CAAAAAAA	CAAAAAAAAA	CFHR5	NM_030787.3	c.557_558dupAA	p.Glu187fs	frameshift_variant	HIGH
1	197072434	T	A	ASPM	NM_018136.4	c.5947A>T	p.Met1983Leu	missense_variant	MODERATE
1	197072929	G	A	ASPM	NM_018136.4	c.5452C>T	p.Arg1818Cys	missense_variant	MODERATE
1	197073196	G	A	ASPM	NM_018136.4	c.5185C>T	p.Arg1729Trp	missense_variant	MODERATE
1	197404475	A	G	CRB1	NM_001193640.1	c.3146A>G	p.Tyr1049Cys	missense_variant	MODERATE
1	197404475	A	G	CRB1	NM_001257965.1	c.3410A>G	p.Tyr1137Cys	missense_variant	MODERATE
1	197404475	A	G	CRB1	NM_201253.2	c.3482A>G	p.Tyr1161Cys	missense_variant	MODERATE
1	200878026	A	T	C1orf106	NM_001142569.2	c.743A>T	p.Tyr248Phe	missense_variant	MODERATE
1	200878026	A	T	C1orf106	NM_018265.3	c.998A>T	p.Tyr333Phe	missense_variant	MODERATE
1	200880840	C	G	C1orf106	NM_001142569.2	c.1219C>G	p.Arg407Gly	missense_variant	MODERATE
1	200880840	C	G	C1orf106	NM_018265.3	c.1474C>G	p.Arg492Gly	missense_variant	MODERATE
1	201013535	G	A	CACNA1S	NM_000069.2	c.4718C>T	p.Thr1573Met	missense_variant	MODERATE
1	201046058	C	T	CACNA1S	NM_000069.2	c.1817G>A	p.Ser606Asn	missense_variant	MODERATE
1	201058513	C	T	CACNA1S	NM_000069.2	c.773G>A	p.Gly258Asp	missense_variant	MODERATE
1	201163290	C	T	IGFN1	NM_001164586.1	c.16C>T	p.Arg6Trp	missense_variant	MODERATE
1	201180100	C	G	IGFN1	NM_001164586.1	c.6079C>G	p.Arg2027Gly	missense_variant	MODERATE
1	201180269	G	A	IGFN1	NM_001164586.1	c.6248G>A	p.Gly2083Glu	missense_variant	MODERATE
1	201181973	C	T	IGFN1	NM_001164586.1	c.7952C>T	p.Ser2651Phe	missense_variant	MODERATE
1	201182693	G	A	IGFN1	NM_001164586.1	c.8672G>A	p.Arg2891Gln	missense_variant	MODERATE
1	201185752	G	A	IGFN1	NM_001164586.1	c.9466G>A	p.Ala3156Thr	missense_variant	MODERATE
1	201196066	C	T	IGFN1	NM_001164586.1	c.10843C>T	p.Arg3615Trp	missense_variant	MODERATE
1	201196111	G	A	IGFN1	NM_001164586.1	c.10888G>A	p.Glu3630Lys	missense_variant	MODERATE
1	201355636	T	C	LAD1	NM_005558.3	c.853A>G	p.Thr285Ala	missense_variant	MODERATE
1	201356001	CCCACCA	CCCA	LAD1	NM_005558.3	c.482_484delTGG	p.Val162del	inframe_deletion	MODERATE
1	201358354	G	A	LAD1	NM_005558.3	c.116C>T	p.Ser39Phe	missense_variant	MODERATE
1	201458071	T	A	CSRP1	NM_001193571.1	c.323A>T	p.Lys108Ile	missense_variant	MODERATE
1	201458071	T	A	CSRP1	NM_001193572.1	c.323A>T	p.Lys108Ile	missense_variant	MODERATE
1	201458071	T	A	CSRP1	NM_004078.2	c.323A>T	p.Lys108Ile	missense_variant	MODERATE
1	201617945	CCGGCGGCGGCGGCGGC	CCGGCGGCGGCGGCGGCGGC	NAV1	NM_020443.4	c.163_165dupGGC	p.Gly55dup	inframe_insertion	MODERATE
1	201617949	CGG	CGGAGG	NAV1	NM_020443.4	c.155_156insAGG	p.Gly52dup	disruptive_inframe_insertion	MODERATE
1	201617961	C	CGGT	NAV1	NM_020443.4	c.165_166insGGT	p.Gly55dup	inframe_insertion	MODERATE
1	201974732	G	T	RNPEP	NM_020216.3	c.1841G>T	p.Gly614Val	missense_variant	MODERATE
1	202097559	G	A	GPR37L1	NM_004767.3	c.1321G>A	p.Gly441Arg	missense_variant	MODERATE
1	202128421	C	T	PTPN7	NM_002832.3	c.425G>A	p.Arg142Gln	missense_variant	MODERATE
1	202128421	C	T	PTPN7	NM_080588.2	c.227G>A	p.Arg76Gln	missense_variant	MODERATE
1	202464773	G	A	PPP1R12B	NM_001197131.1	c.2411G>A	p.Arg804Gln	missense_variant	MODERATE
1	202464773	G	A	PPP1R12B	NM_001197131.1	c.89G>A	p.Arg30Gln	missense_variant	MODERATE
1	202464773	G	A	PPP1R12B	NM_032104.2	c.89G>A	p.Arg30Gln	missense_variant	MODERATE
1	202565907	G	A	SYT2	NM_001136504.1	c.1238C>T	p.Ala413Val	missense_variant	MODERATE
1	202565907	G	A	SYT2	NM_177402.4	c.1238C>T	p.Ala413Val	missense_variant	MODERATE
1	202700068	C	T	KDM5B	NM_006618.3	c.4145G>A	p.Arg1382Gln	missense_variant	MODERATE
1	202711625	G	T	KDM5B	NM_006618.3	c.2483C>A	p.Ser828Tyr	missense_variant	MODERATE
1	202777393	G	A	KDM5B	NM_006618.3	c.41C>T	p.Ala14Val	missense_variant	MODERATE
1	202863866	CATA	CA	KLHL12	NM_021633.2	c.1144_1145delTA	p.Tyr382fs	frameshift_variant	HIGH
1	203053787	C	T	MYOG	NM_002479.5	c.541G>A	p.Ala181Thr	missense_variant	MODERATE
1	203054957	C	T	MYOG	NM_002479.5	c.133G>A	p.Glu45Lys	missense_variant	MODERATE
1	203137784	ACT	ACTCT	MYBPH	NM_004997.2	c.1434_*1insAG	p.?	frameshift_variant	HIGH
1	203137785	CT	CTAT	MYBPH	NM_004997.2	c.1434_*1insAT	p.?	frameshift_variant	HIGH
1	203186950	CAGACCATGGCCCCGCCCAGTCCCT	CAGACCATGGCCCCGCCCAGTCCCTAGACCATGGCCCCGCCCAGTCCCT	CHIT1	NM_001256125.1	c.1021_1022insAGGGACTGGGCGGGGCCATGGTCT	p.Lys334_Lys341dup	stop_gained+inframe_insertion	HIGH
1	203186950	CAGACCATGGCCCCGCCCAGTCCCT	CAGACCATGGCCCCGCCCAGTCCCTAGACCATGGCCCCGCCCAGTCCCT	CHIT1	NM_001270509.1	c.1048_1049insAGGGACTGGGCGGGGCCATGGTCT	p.Lys343_Lys350dup	stop_gained+inframe_insertion	HIGH
1	203194834	C	T	CHIT1	NM_001256125.1	c.250G>A	p.Glu84Lys	missense_variant	MODERATE
1	203194834	C	T	CHIT1	NM_001270509.1	c.220G>A	p.Glu74Lys	missense_variant	MODERATE
1	203452781	A	G	PRELP	NM_002725.3	c.469A>G	p.Met157Val	missense_variant	MODERATE
1	203452929	G	A	PRELP	NM_002725.3	c.617G>A	p.Arg206Lys	missense_variant	MODERATE
1	203696548	C	T	ATP2B4	NM_001001396.2	c.3158C>T	p.Ser1053Phe	missense_variant	MODERATE
1	203696548	C	T	ATP2B4	NM_001684.4	c.3158C>T	p.Ser1053Phe	missense_variant	MODERATE
1	203743286	T	C	LAX1	NM_001136190.1	c.626T>C	p.Leu209Pro	missense_variant	MODERATE
1	203743286	T	C	LAX1	NM_017773.3	c.674T>C	p.Leu225Pro	missense_variant	MODERATE
1	203767030	G	A	ZBED6	NM_001174108.1	c.380G>A	p.Ser127Asn	missense_variant	MODERATE
1	203816387	G	A	ZC3H11A	NM_001271675.1	c.1118G>A	p.Arg373His	missense_variant	MODERATE
1	203816387	G	A	ZC3H11A	NM_014827.4	c.1118G>A	p.Arg373His	missense_variant	MODERATE
1	204380515	G	C	PPP1R15B	NM_032833.3	c.25C>G	p.Arg9Gly	missense_variant	MODERATE
1	204397311	C	T	PIK3C2B	NM_002646.3	c.4436G>A	p.Arg1479Gln	missense_variant	MODERATE
1	204587145	A	G	LRRN2	NM_006338.2	c.1976T>C	p.Val659Ala	missense_variant	MODERATE
1	204587145	A	G	LRRN2	NM_201630.1	c.1976T>C	p.Val659Ala	missense_variant	MODERATE
1	204588020	G	T	LRRN2	NM_006338.2	c.1101C>A	p.His367Gln	missense_variant	MODERATE
1	204588020	G	T	LRRN2	NM_201630.1	c.1101C>A	p.His367Gln	missense_variant	MODERATE
1	204589057	C	T	LRRN2	NM_006338.2	c.64G>A	p.Val22Met	missense_variant	MODERATE
1	204589057	C	T	LRRN2	NM_201630.1	c.64G>A	p.Val22Met	missense_variant	MODERATE
1	205064042	G	A	RBBP5	NM_005057.3	c.1547C>T	p.Ala516Val	missense_variant	MODERATE
1	205238657	G	A	TMCC2	NM_001242925.1	c.1093G>A	p.Ala365Thr	missense_variant	MODERATE
1	205238657	G	A	TMCC2	NM_014858.3	c.1327G>A	p.Ala443Thr	missense_variant	MODERATE
1	205273356	C	T	NUAK2	NM_030952.1	c.1109G>A	p.Arg370His	missense_variant	MODERATE
1	205277843	T	G	NUAK2	NM_030952.1	c.370A>C	p.Lys124Gln	missense_variant	MODERATE
1	205308910	T	C	KLHDC8A	NM_001271864.1	c.403A>G	p.Met135Val	missense_variant	MODERATE
1	205308910	T	C	KLHDC8A	NM_001271865.1	c.403A>G	p.Met135Val	missense_variant	MODERATE
1	205350880	CCTTCTTCT	CCTTCT	LEMD1	NM_001001552.4	c.302_304delAGA	p.Lys102del	inframe_deletion	MODERATE
1	205350880	CCTTCTTCT	CCTTCT	LEMD1	NM_001199050.1	c.444_446delAGA	p.Glu149del	inframe_deletion	MODERATE
1	205350880	CCTTCTTCT	CCTTCT	LEMD1	NM_001199051.1	c.321_323delAGA	p.Glu108del	inframe_deletion	MODERATE
1	205350880	CCTTCTTCT	CCTTCT	LEMD1	NM_001199052.1	c.179_181delAGA	p.Lys61del	inframe_deletion	MODERATE
1	205353494	T	G	LEMD1	NM_001199050.1	c.271-2A>C	p.?	splice_acceptor_variant+intron_variant	HIGH
1	205353494	T	G	LEMD1	NM_001199051.1	c.148-2A>C	p.?	splice_acceptor_variant+intron_variant	HIGH
1	205495263	G	A	CDK18	NM_212502.2	c.527G>A	p.Arg176Gln	missense_variant	MODERATE
1	205628616	C	T	SLC45A3	NM_033102.2	c.1408G>A	p.Val470Ile	missense_variant	MODERATE
1	205811865	G	T	PM20D1	NM_152491.4	c.842C>A	p.Pro281Gln	missense_variant	MODERATE
1	205812879	A	G	PM20D1	NM_152491.4	c.743T>C	p.Met248Thr	missense_variant	MODERATE
1	205884138	C	T	SLC26A9	NM_134325.2	c.2546G>A	p.Arg849Gln	missense_variant	MODERATE
1	205888065	C	G	SLC26A9	NM_052934.3	c.2159G>C	p.Ser720Thr	missense_variant	MODERATE
1	205888065	C	G	SLC26A9	NM_134325.2	c.2159G>C	p.Ser720Thr	missense_variant	MODERATE
1	205896395	G	C	SLC26A9	NM_052934.3	c.1237C>G	p.Leu413Val	missense_variant	MODERATE
1	205896395	G	C	SLC26A9	NM_134325.2	c.1237C>G	p.Leu413Val	missense_variant	MODERATE
1	206224804	A	T	AVPR1B	NM_000707.3	c.364A>T	p.Thr122Ser	missense_variant	MODERATE
1	206681149	C	T	RASSF5	NM_182663.2	c.214C>T	p.Pro72Ser	missense_variant	MODERATE
1	206681149	C	T	RASSF5	NM_182664.2	c.214C>T	p.Pro72Ser	missense_variant	MODERATE
1	206730996	AT	A	RASSF5	NM_182665.2	c.96delT	p.Asn32fs	frameshift_variant	HIGH
1	206775732	A	G	EIF2D	NM_006893.2	c.860T>C	p.Leu287Ser	missense_variant	MODERATE
1	207133093	T	C	FCAMR	NM_001170631.1	c.1504A>G	p.Thr502Ala	missense_variant	MODERATE
1	207135581	C	T	FCAMR	NM_001170631.1	c.629G>A	p.Ser210Asn	missense_variant	MODERATE
1	207135581	C	T	FCAMR	NM_032029.4	c.629G>A	p.Ser210Asn	missense_variant	MODERATE
1	207135828	G	A	FCAMR	NM_001170631.1	c.382C>T	p.His128Tyr	missense_variant	MODERATE
1	207135828	G	A	FCAMR	NM_032029.4	c.382C>T	p.His128Tyr	missense_variant	MODERATE
1	207195530	G	A	C1orf116	NM_001083924.1	c.841C>T	p.Arg281Trp	missense_variant	MODERATE
1	207195530	G	A	C1orf116	NM_023938.5	c.1579C>T	p.Arg527Trp	missense_variant	MODERATE
1	207222375	C	G	YOD1	NM_001276320.1	c.905G>C	p.Gly302Ala	missense_variant	MODERATE
1	207222375	C	G	YOD1	NM_018566.3	c.1037G>C	p.Gly346Ala	missense_variant	MODERATE
1	207265016	T	G	C4BPB	NM_000716.3	c.260T>G	p.Val87Gly	missense_variant	MODERATE
1	207265016	T	G	C4BPB	NM_001017364.1	c.257T>G	p.Val86Gly	missense_variant	MODERATE
1	207265016	T	G	C4BPB	NM_001017365.1	c.260T>G	p.Val87Gly	missense_variant	MODERATE
1	207265016	T	G	C4BPB	NM_001017367.1	c.260T>G	p.Val87Gly	missense_variant	MODERATE
1	208270093	C	T	PLXNA2	NM_025179.3	c.1867G>A	p.Val623Ile	missense_variant	MODERATE
1	208390358	C	T	PLXNA2	NM_025179.3	c.910G>A	p.Gly304Arg	missense_variant	MODERATE
1	208390903	G	T	PLXNA2	NM_025179.3	c.365C>A	p.Ser122Tyr	missense_variant	MODERATE
1	209776617	T	C	CAMK1G	NM_020439.2	c.280T>C	p.Tyr94His	missense_variant	MODERATE
1	209796948	G	A	LAMB3	NM_000228.2	c.2260C>T	p.Arg754Trp	missense_variant	MODERATE
1	209796948	G	A	LAMB3	NM_001017402.1	c.2260C>T	p.Arg754Trp	missense_variant	MODERATE
1	209796948	G	A	LAMB3	NM_001127641.1	c.2260C>T	p.Arg754Trp	missense_variant	MODERATE
1	209799140	C	G	LAMB3	NM_000228.2	c.1829G>C	p.Trp610Ser	missense_variant	MODERATE
1	209799140	C	G	LAMB3	NM_001017402.1	c.1829G>C	p.Trp610Ser	missense_variant	MODERATE
1	209799140	C	G	LAMB3	NM_001127641.1	c.1829G>C	p.Trp610Ser	missense_variant	MODERATE
1	209799303	G	A	LAMB3	NM_000228.2	c.1666C>T	p.Arg556Cys	missense_variant	MODERATE
1	209799303	G	A	LAMB3	NM_001017402.1	c.1666C>T	p.Arg556Cys	missense_variant	MODERATE
1	209799303	G	A	LAMB3	NM_001127641.1	c.1666C>T	p.Arg556Cys	missense_variant	MODERATE
1	209806061	C	G	LAMB3	NM_000228.2	c.689G>C	p.Arg230Thr	missense_variant	MODERATE
1	209806061	C	G	LAMB3	NM_001017402.1	c.689G>C	p.Arg230Thr	missense_variant	MODERATE
1	209806061	C	G	LAMB3	NM_001127641.1	c.689G>C	p.Arg230Thr	missense_variant	MODERATE
1	209807961	A	G	LAMB3	NM_000228.2	c.395T>C	p.Leu132Pro	missense_variant	MODERATE
1	209807961	A	G	LAMB3	NM_001017402.1	c.395T>C	p.Leu132Pro	missense_variant	MODERATE
1	209807961	A	G	LAMB3	NM_001127641.1	c.395T>C	p.Leu132Pro	missense_variant	MODERATE
1	209849303	G	A	G0S2	NM_015714.3	c.274G>A	p.Gly92Ser	missense_variant	MODERATE
1	210001460	A	G	DIEXF	NM_014388.6	c.52A>G	p.Lys18Glu	missense_variant	MODERATE
1	210010556	G	C	DIEXF	NM_014388.6	c.1062G>C	p.Lys354Asn	missense_variant+splice_region_variant	MODERATE
1	210267700	C	T	SYT14	NM_001146262.2	c.476C>T	p.Pro159Leu	missense_variant	MODERATE
1	210267700	C	T	SYT14	NM_001146264.2	c.611C>T	p.Pro204Leu	missense_variant	MODERATE
1	210267700	C	T	SYT14	NM_153262.3	c.362C>T	p.Pro121Leu	missense_variant	MODERATE
1	210267893	TGAAGAAGA	TGAAGA	SYT14	NM_001146262.2	c.675_677delAGA	p.Glu225del	disruptive_inframe_deletion	MODERATE
1	210267893	TGAAGAAGA	TGAAGA	SYT14	NM_001146264.2	c.810_812delAGA	p.Glu270del	disruptive_inframe_deletion	MODERATE
1	210267893	TGAAGAAGA	TGAAGA	SYT14	NM_153262.3	c.561_563delAGA	p.Glu187del	disruptive_inframe_deletion	MODERATE
1	210412843	C	T	SERTAD4	NM_019605.3	c.181C>T	p.His61Tyr	missense_variant	MODERATE
1	210415135	G	A	SERTAD4	NM_019605.3	c.524G>A	p.Arg175Gln	missense_variant	MODERATE
1	210857138	A	T	KCNH1	NM_002238.3	c.2374T>A	p.Ser792Thr	missense_variant	MODERATE
1	211652382	T	A	RD3	NM_183059.2	c.584A>T	p.Asp195Val	missense_variant	MODERATE
1	211836799	A	G	NEK2	NM_002497.3	c.1307T>C	p.Leu436Pro	missense_variant	MODERATE
1	212141896	A	C	INTS7	NM_001199809.1	c.1822T>G	p.Leu608Val	missense_variant	MODERATE
1	212141896	A	C	INTS7	NM_001199812.1	c.1969T>G	p.Leu657Val	missense_variant	MODERATE
1	212216434	C	T	DTL	NM_016448.2	c.152C>T	p.Pro51Leu	missense_variant	MODERATE
1	212553243	AGG	AG	TMEM206	NM_001198862.1	c.813delC	p.Phe271fs	frameshift_variant	HIGH
1	212553243	AGG	AG	TMEM206	NM_018252.2	c.630delC	p.Phe210fs	frameshift_variant	HIGH
1	212558680	G	A	TMEM206	NM_001198862.1	c.614C>T	p.Pro205Leu	missense_variant	MODERATE
1	212558680	G	A	TMEM206	NM_018252.2	c.431C>T	p.Pro144Leu	missense_variant	MODERATE
1	212798443	G	A	FAM71A	NM_153606.3	c.224G>A	p.Arg75His	missense_variant	MODERATE
1	212799882	A	T	FAM71A	NM_153606.3	c.1663A>T	p.Lys555*	stop_gained	HIGH
1	213405593	C	T	RPS6KC1	NM_001287219.1	c.584C>T	p.Ala195Val	missense_variant	MODERATE
1	213405593	C	T	RPS6KC1	NM_001287221.1	c.1184C>T	p.Ala395Val	missense_variant	MODERATE
1	213405593	C	T	RPS6KC1	NM_001287221.1	c.1220C>T	p.Ala407Val	missense_variant	MODERATE
1	214557196	G	A	PTPN14	NM_005401.4	c.2002C>T	p.Arg668Cys	missense_variant	MODERATE
1	214819818	G	A	CENPF	NM_016343.3	c.6905G>A	p.Ser2302Asn	missense_variant	MODERATE
1	215844373	C	T	USH2A	NM_206933.2	c.14074G>A	p.Gly4692Arg	missense_variant	MODERATE
1	215848910	G	A	USH2A	NM_206933.2	c.12343C>T	p.Arg4115Cys	missense_variant	MODERATE
1	215914831	G	A	USH2A	NM_206933.2	c.11597C>T	p.Ala3866Val	missense_variant	MODERATE
1	216011442	C	T	USH2A	NM_206933.2	c.9262G>A	p.Glu3088Lys	missense_variant	MODERATE
1	216062306	A	G	USH2A	NM_206933.2	c.7685T>C	p.Val2562Ala	missense_variant	MODERATE
1	216108128	T	C	USH2A	NM_206933.2	c.7130A>G	p.Asn2377Ser	missense_variant	MODERATE
1	216465541	C	G	USH2A	NM_007123.5	c.1816G>C	p.Asp606His	missense_variant	MODERATE
1	216465541	C	G	USH2A	NM_206933.2	c.1816G>C	p.Asp606His	missense_variant	MODERATE
1	216880743	C	T	ESRRG	NM_001243518.1	c.29G>A	p.Gly10Glu	missense_variant	MODERATE
1	218475847	G	T	RRP15	NM_016052.3	c.351G>T	p.Lys117Asn	missense_variant	MODERATE
1	218478389	G	T	RRP15	NM_016052.3	c.425G>T	p.Trp142Leu	missense_variant	MODERATE
1	218478390	G	T	RRP15	NM_016052.3	c.426G>T	p.Trp142Cys	missense_variant	MODERATE
1	220101514	G	A	SLC30A10	NM_018713.2	c.269C>T	p.Thr90Ile	missense_variant	MODERATE
1	220156710	G	A	EPRS	NM_004446.2	c.3121C>T	p.His1041Tyr	missense_variant	MODERATE
1	220161969	T	C	EPRS	NM_004446.2	c.2738A>G	p.Glu913Gly	missense_variant	MODERATE
1	220324715	T	C	RAB3GAP2	NM_012414.3	c.4060A>G	p.Ile1354Val	missense_variant	MODERATE
1	220363770	G	A	RAB3GAP2	NM_012414.3	c.1580C>T	p.Pro527Leu	missense_variant	MODERATE
1	220970095	T	A	MARC1	NM_022746.3	c.560T>A	p.Met187Lys	missense_variant	MODERATE
1	221053574	A	C	HLX	NM_021958.3	c.375A>C	p.Gln125His	missense_variant	MODERATE
1	221057524	TGGCGCGGCGC	TGGCGCGGCGCGGCGC	HLX	NM_021958.3	c.958-7_958-3dupGGCGC	p.?	splice_acceptor_variant+intron_variant	HIGH
1	222705418	T	G	HHIPL2	NM_024746.3	c.1613A>C	p.Lys538Thr	missense_variant	MODERATE
1	222736623	C	T	TAF1A	NM_001201536.1	c.977G>A	p.Arg326His	missense_variant	MODERATE
1	222736623	C	T	TAF1A	NM_005681.3	c.977G>A	p.Arg326His	missense_variant	MODERATE
1	222736623	C	T	TAF1A	NM_139352.2	c.635G>A	p.Arg212His	missense_variant	MODERATE
1	222801235	G	C	MIA3	NM_198551.2	c.673G>C	p.Ala225Pro	missense_variant	MODERATE
1	222801661	A	T	MIA3	NM_198551.2	c.1099A>T	p.Thr367Ser	missense_variant	MODERATE
1	222802652	T	C	MIA3	NM_198551.2	c.2090T>C	p.Met697Thr	missense_variant	MODERATE
1	223177942	G	A	DISP1	NM_032890.3	c.3203G>A	p.Arg1068Gln	missense_variant	MODERATE
1	223178026	T	C	DISP1	NM_032890.3	c.3287T>C	p.Met1096Thr	missense_variant	MODERATE
1	223286129	G	A	TLR5	NM_003268.5	c.245C>T	p.Thr82Ile	missense_variant	MODERATE
1	223286328	C	T	TLR5	NM_003268.5	c.46G>A	p.Gly16Ser	missense_variant	MODERATE
1	223951903	G	A	CAPN2	NM_001146068.1	c.1450G>A	p.Ala484Thr	missense_variant	MODERATE
1	223951903	G	A	CAPN2	NM_001748.4	c.1684G>A	p.Ala562Thr	missense_variant	MODERATE
1	223985963	C	G	TP53BP2	NM_001031685.2	c.1902G>C	p.Gln634His	missense_variant	MODERATE
1	223985963	C	G	TP53BP2	NM_005426.2	c.1515G>C	p.Gln505His	missense_variant	MODERATE
1	223991959	G	A	TP53BP2	NM_001031685.2	c.566C>T	p.Ala189Val	missense_variant	MODERATE
1	223991959	G	A	TP53BP2	NM_005426.2	c.179C>T	p.Ala60Val	missense_variant	MODERATE
1	224001963	G	A	TP53BP2	NM_001031685.2	c.268C>T	p.Arg90Cys	missense_variant	MODERATE
1	225334918	CAATTAA	CAA	DNAH14	NM_001373.1	c.4859_4862delTTAA	p.Ile1620fs	frameshift_variant	HIGH
1	225490915	C	T	DNAH14	NM_001373.1	c.8410C>T	p.Arg2804Cys	missense_variant	MODERATE
1	225533748	CAA	CA	DNAH14	NM_001373.1	c.10486delA	p.Thr3496fs	frameshift_variant	HIGH
1	225586971	A	T	DNAH14	NM_001373.1	c.13548A>T	p.Ter4516Tyrext*?	stop_lost	HIGH
1	225606970	A	G	LBR	NM_002296.3	c.635T>C	p.Val212Ala	missense_variant	MODERATE
1	225606970	A	G	LBR	NM_194442.2	c.635T>C	p.Val212Ala	missense_variant	MODERATE
1	225706908	G	A	ENAH	NM_018212.4	c.794C>T	p.Ser265Leu	missense_variant	MODERATE
1	226041377	G	A	TMEM63A	NM_014698.2	c.1750C>T	p.Arg584Cys	missense_variant	MODERATE
1	226173043	G	A	SDE2	NM_152608.3	c.1316C>T	p.Pro439Leu	missense_variant	MODERATE
1	226173167	A	T	SDE2	NM_152608.3	c.1192T>A	p.Leu398Met	missense_variant	MODERATE
1	226180212	C	T	SDE2	NM_152608.3	c.407G>A	p.Arg136Gln	missense_variant	MODERATE
1	226578262	G	A	PARP1	NM_001618.3	c.466C>T	p.Arg156Cys	missense_variant	MODERATE
1	226736762	G	T	C1orf95	NM_001003665.3	c.157G>T	p.Val53Leu	missense_variant	MODERATE
1	226822380	G	C	ITPKB	NM_002221.3	c.2833C>G	p.Leu945Val	missense_variant	MODERATE
1	226924869	CACGCTACTG	C	ITPKB	NM_002221.3	c.282_290delCAGTAGCGT	p.Ser95_Val97del	disruptive_inframe_deletion	MODERATE
1	226924870	ACGCTACTGCCGCT	ACGCT	ITPKB	NM_002221.3	c.277_285delAGCGGCAGT	p.Ser93_Ser95del	inframe_deletion	MODERATE
1	226924875	ACTGCCGCTGCTGCCGCTGC	ACTGCCGCTGC	ITPKB	NM_002221.3	c.266_274delGCAGCGGCA	p.Ser90_Ser92del	inframe_deletion	MODERATE
1	226924886	TGCCGCTGCC	T	ITPKB	NM_002221.3	c.265_273delGGCAGCGGC	p.Gly89_Gly91del	inframe_deletion	MODERATE
1	227348245	G	A	CDC42BPA	NM_003607.3	c.692C>T	p.Thr231Met	missense_variant+splice_region_variant	MODERATE
1	227348245	G	A	CDC42BPA	NM_014826.4	c.692C>T	p.Thr231Met	missense_variant+splice_region_variant	MODERATE
1	227842405	C	A	ZNF678	NM_178549.3	c.454C>A	p.Pro152Thr	missense_variant	MODERATE
1	227923067	C	A	JMJD4	NM_001161465.1	c.46G>T	p.Gly16Cys	missense_variant	MODERATE
1	227923067	C	A	JMJD4	NM_023007.2	c.46G>T	p.Gly16Cys	missense_variant	MODERATE
1	227935417	C	T	SNAP47	NM_053052.3	c.115C>T	p.Arg39Cys	missense_variant	MODERATE
1	227946880	G	A	SNAP47	NM_053052.3	c.817G>A	p.Gly273Arg	missense_variant	MODERATE
1	228238443	G	A	WNT3A	NM_033131.3	c.400G>A	p.Ala134Thr	missense_variant	MODERATE
1	228290051	T	G	C1orf35	NM_024319.2	c.407A>C	p.Glu136Ala	missense_variant	MODERATE
1	228399519	T	A	OBSCN	NM_001098623.2	c.35T>A	p.Phe12Tyr	missense_variant	MODERATE
1	228399519	T	A	OBSCN	NM_001271223.2	c.35T>A	p.Phe12Tyr	missense_variant	MODERATE
1	228399519	T	A	OBSCN	NM_052843.3	c.35T>A	p.Phe12Tyr	missense_variant	MODERATE
1	228404864	G	A	OBSCN	NM_001098623.2	c.2528G>A	p.Arg843His	missense_variant	MODERATE
1	228404864	G	A	OBSCN	NM_001271223.2	c.2528G>A	p.Arg843His	missense_variant	MODERATE
1	228404864	G	A	OBSCN	NM_052843.3	c.2528G>A	p.Arg843His	missense_variant	MODERATE
1	228430947	C	G	OBSCN	NM_001098623.2	c.2993C>G	p.Ala998Gly	missense_variant	MODERATE
1	228430947	C	G	OBSCN	NM_001271223.2	c.3269C>G	p.Ala1090Gly	missense_variant	MODERATE
1	228430947	C	G	OBSCN	NM_052843.3	c.2993C>G	p.Ala998Gly	missense_variant	MODERATE
1	228430971	T	G	OBSCN	NM_001098623.2	c.3017T>G	p.Val1006Gly	missense_variant	MODERATE
1	228430971	T	G	OBSCN	NM_001271223.2	c.3293T>G	p.Val1098Gly	missense_variant	MODERATE
1	228430971	T	G	OBSCN	NM_052843.3	c.3017T>G	p.Val1006Gly	missense_variant	MODERATE
1	228431145	G	A	OBSCN	NM_001098623.2	c.3191G>A	p.Arg1064His	missense_variant	MODERATE
1	228431145	G	A	OBSCN	NM_001271223.2	c.3467G>A	p.Arg1156His	missense_variant	MODERATE
1	228431145	G	A	OBSCN	NM_052843.3	c.3191G>A	p.Arg1064His	missense_variant	MODERATE
1	228434292	C	G	OBSCN	NM_001098623.2	c.3821C>G	p.Ala1274Gly	missense_variant	MODERATE
1	228434292	C	G	OBSCN	NM_001271223.2	c.4097C>G	p.Ala1366Gly	missense_variant	MODERATE
1	228434292	C	G	OBSCN	NM_052843.3	c.3821C>G	p.Ala1274Gly	missense_variant	MODERATE
1	228437729	C	G	OBSCN	NM_001098623.2	c.4097C>G	p.Ala1366Gly	missense_variant	MODERATE
1	228437729	C	G	OBSCN	NM_001271223.2	c.4373C>G	p.Ala1458Gly	missense_variant	MODERATE
1	228437729	C	G	OBSCN	NM_052843.3	c.4097C>G	p.Ala1366Gly	missense_variant	MODERATE
1	228456294	C	G	OBSCN	NM_001098623.2	c.4925C>G	p.Ala1642Gly	missense_variant	MODERATE
1	228456294	C	G	OBSCN	NM_001271223.2	c.5477C>G	p.Ala1826Gly	missense_variant	MODERATE
1	228456294	C	G	OBSCN	NM_052843.3	c.4925C>G	p.Ala1642Gly	missense_variant	MODERATE
1	228464633	C	G	OBSCN	NM_001098623.2	c.6490C>G	p.Leu2164Val	missense_variant+splice_region_variant	MODERATE
1	228464633	C	G	OBSCN	NM_001271223.2	c.7615C>G	p.Leu2539Val	missense_variant+splice_region_variant	MODERATE
1	228464633	C	G	OBSCN	NM_052843.3	c.6490C>G	p.Leu2164Val	missense_variant+splice_region_variant	MODERATE
1	228473959	T	G	OBSCN	NM_001098623.2	c.9185T>G	p.Val3062Gly	missense_variant	MODERATE
1	228473959	T	G	OBSCN	NM_001271223.2	c.10472T>G	p.Val3491Gly	missense_variant	MODERATE
1	228473959	T	G	OBSCN	NM_052843.3	c.9185T>G	p.Val3062Gly	missense_variant	MODERATE
1	228480319	G	C	OBSCN	NM_001098623.2	c.10699G>C	p.Val3567Leu	missense_variant	MODERATE
1	228480319	G	C	OBSCN	NM_001271223.2	c.11986G>C	p.Val3996Leu	missense_variant	MODERATE
1	228480319	G	C	OBSCN	NM_052843.3	c.10699G>C	p.Val3567Leu	missense_variant	MODERATE
1	228505275	C	T	OBSCN	NM_001098623.2	c.13672C>T	p.Arg4558Cys	missense_variant	MODERATE
1	228505275	C	T	OBSCN	NM_001271223.2	c.16543C>T	p.Arg5515Cys	missense_variant	MODERATE
1	228505275	C	T	OBSCN	NM_052843.3	c.13672C>T	p.Arg4558Cys	missense_variant	MODERATE
1	228509430	G	A	OBSCN	NM_001098623.2	c.14888G>A	p.Arg4963His	missense_variant	MODERATE
1	228509430	G	A	OBSCN	NM_001271223.2	c.17759G>A	p.Arg5920His	missense_variant	MODERATE
1	228509430	G	A	OBSCN	NM_052843.3	c.14888G>A	p.Arg4963His	missense_variant	MODERATE
1	228509706	A	C	OBSCN	NM_001098623.2	c.15164A>C	p.Glu5055Ala	missense_variant	MODERATE
1	228509706	A	C	OBSCN	NM_001271223.2	c.18035A>C	p.Glu6012Ala	missense_variant	MODERATE
1	228509706	A	C	OBSCN	NM_052843.3	c.15164A>C	p.Glu5055Ala	missense_variant	MODERATE
1	228523528	C	T	OBSCN	NM_001098623.2	c.16442C>T	p.Ala5481Val	missense_variant	MODERATE
1	228523528	C	T	OBSCN	NM_001271223.2	c.19313C>T	p.Ala6438Val	missense_variant	MODERATE
1	228523528	C	T	OBSCN	NM_052843.3	c.16442C>T	p.Ala5481Val	missense_variant	MODERATE
1	228548112	C	T	OBSCN	NM_052843.3	c.19519C>T	p.Pro6507Ser	missense_variant	MODERATE
[truncated: 18,455 more rows]
